# Supplementary material for: Association of ECG parameters with late gadolinium enhancement and outcome in patients with clinical suspicion of acute or subacute myocarditis referred for CMR imaging
Source: PLoS One. 2020 Jan 10;15(1):e0227134. doi: 10.1371/journal.pone.0227134 (PMC6953836; doi:10.1371/journal.pone.0227134)
Supplement: S1 Data — (XLSX) [file pone.0227134.s005.xlsx]

## Sheet: Sheet1
AnonymizedID	Sex_0_male_1_female	age	height_m	weight_kg	arrhythmia	chestpain	dyspnea	palpitations	acute_subacute	lvef50	dilatedEDVi_EF50	pleuraleff	pericardialeff	LGE_FWHM	Mace	timemace	PR	QRS	QT	QTc	P_axis	R_axis	T_axis	Low_QRS_volt	Q_wave	ST_elevation	ST_depression	T_wave	PR_depression	fQRS_yes_no	fQRS_type1_fqrs	fQRS_type2_rSr	fQRS_type3_notS	fQRS_type4_RSR	fQRS_type5_notchedR	LBBB	RBBB
1	0	37		79.4	0	1	0	0	1	0		0	1	0	0	14.4559	152	86	368	402	53	83	58	0	0	1	0	1	0	0	0	0	0	0	0	0	0
2	1	37	1.75	78	0	0	0	0	1	1	1	0	0	0.34	0	14.2724	160	104	490	428	60	109	10	0	0	0	1	0	0	0	0	0	0	0	0	0	0
3	1	35	1.83	95.5	0	0	1	0	1	1	0	0	0	0	1	8.71732	156	144	426	523	51	60	12	0	0	0	0	0	0	0	0	0	0	0	0	1	0
4	1	21	1.7	56.7	0	0	0	0	2	1	1	0	0	1.42	0	13.7687	142	92	378	419	59	68	72	1	0	0	0	0	0	1	0	0	0	0	1	0	0
5	0	33	1.75	68	0	1	0	0	1	0	0	0	0	0	0	13.7276	184	82	352	387	71	63	39	0	0	0	0	0	0	0	0	0	0	0	0	0	0
6	1	42	1.62	68	0	1	0	0	1	0	0	0	1	0	0	13.5661	116	76	308	412	70	26	36	1	0	0	0	1	0	0	0	0	0	0	0	0	0
7	0	46	1.8	86.4	0	1	0	0	1	0	0	0	0	0	0	13.4894	166	140	416	439	68	25	75	0	1	1	1	0	0	0	0	0	0	0	0	1	0
8	0	56	1.8	77.3	0	1	0	0	1	1	0	0	0	2.69	0	13.2375	202	90	394	403	52	53	42	0	0	0	0	0	0	0	0	0	0	0	0	0	0
9	1	21	1.7	104.5	0	0	1	0	1	0	0	0	0	0	0	13.2129	126	96	446	498	20	4	11	0	0	0	0	0	0	1	0	0	0	0	1	0	0
10	0	20	1.8	66.8	0	0	1	0	2	0	0	0	1	0	0	13.2101	146	100	368	402	70	90	64	0	0	0	0	0	0	0	0	0	0	0	0	0	0
11	1	28	1.6	61.4	0	1	0	0	1	0	0	0	1	0.56	0	13.0979	122	80	324	403	47	42	44	0	0	0	0	0	0	0	0	0	0	0	0	0	0
12	1	36	1.6	59.1	0	1	0	0	1	1	0	0	0	1.85	0	13.0294	168	96	410	405	47	33	54	0	0	0	0	0	0	1	0	0	0	0	1	0	0
13	1	48	1.6	104.5	0	1	0	0	1	0	0	0	0	0	0	13.0103	130	90	406	406	40	6	60	0	0	0	0	0	0	0	0	0	0	0	0	0	0
14	1	50	1.7	70.5	0	0	1	0	1	1	1	1	0	0	0	13.0075	140	76	336	397	36	-17	12	0	0	0	0	0	0	1	0	0	1	0	1	0	0
15	1	48	1.7	71.8	1	0	0	0	1	0	0	0	0	0	0	13.0048	176	82	438	419	24	21	19	0	0	0	0	1	0	1	0	0	1	0	1	0	0
16	0	45	1.83	86.1	0	0	1	0	2	0	0	0	0	0	0	12.8487	142	90	354	400				0	0	0	0	0	0							0	0
17	1	39	1.57	74.8	0	1	0	0	1	1	0	0	0	1.45	0	12.7912	158	84	436	515	56	14	126	1	0	0	0	1	0	0	0	0	0	0	0	0	0
18	1	69	1.7	68.2	0	0	1	0	2	1	1	1	0	0	1	0.265572	112	82	404	436	77	14	74	0	1	0	0	0	0	0	0	0	0	0	0	0	0
19	0	56	1.91	95.13	0	1	0	0	1	0	0	0	1	11	0	3.95893	210	106	420	499	76	-72	81	0	0	1	0	1	0	1	0	0	1	0	1	0	1
20	0	57	1.6	68.2	1	0	0	0	1	1	0	0	0	0	0	12.5886	154	91	340	418	47	-40	24	0	0	0	0	0	0	1	0	0	1	0	0	0	0
21	1	24	1.7	63.6	0	1	0	0	1	1	1	0	0	0	0	12.5613	150	86	360	405	73	33	-15	0	0	0	0	0	0	1	0	0	0	0	1	0	0
22	0	37	1.77	81.54	0	1	0	0	1	0	0	0	0	0	0	12.2628	154	114	406	425	41	-2	33	0	1	0	0	0	0	1	0	0	1	0	0	1	0
23	0	18	1.83	126.39	0	1	0	0	1	0	0	0	0	1.16	1	1.94935	170	96	378	383	43	5	-22	0	0	0	0	1	0	1	0	0	1	0	0	0	0
24	0	36	1.73	69.76	0	0	1	0	1	0	0	0	1	0	0	11.7399	130	80	322	402	48	-69	34	0	0	0	0	0	0	1	0	1	0	0	1	0	1
25	1	45	1.75	81.54	0	0	1	0	1	0	0	0	1	1.28	1	6.26146	182	70	354	447	65	40	70	0	0	0	0	1	0	1	0	1	0	0	1	0	1
26	1	44	1.73	99.21	0	0	0	0	1	0	0	0	0	0	0	11.6988	194	94	388	445	51	18	23	0	0	0	0	0	0	1	0	0	1	0	1	0	0
27	0	35	1.7	66.59	0	0	1	0	2	1	1	0	1	0	0	11.4935	96	76	318	458	32	43	183	0	0	0	0	1	0	0	0	0	0	0	0	0	0
28	0	19	1.8	81.54	0	1	0	0	1	1	0	0	0	3.71	0	11.4196	132	92	384	376	57	95	49	0	0	0	0	0	1	0	0	0	0	0	0	0	1
29	0	32	1.85	99.66	0	1	0	0	1	0	0	0	0	0	0	11.217	174	96	380	398	43	-3	17	0	0	0	0	1	0	0	0	0	0	0	0	0	0
30	0	34	1.8	79.27	0	1	0	0	1	0	0	0	0	0	0	11.0691	190	90	410	388	51	43	46	0	0	1	0	0	0	1	0	1	0	0	1	0	0
31	1	78	1.57	84.71	0	0	1	0	1	0	0	0	0	0	1	10.3463	194	96	514	559	73	15	179	0	0	0	0	1	0	0	0	0	0	0	0	0	0
32	0	51	1.8	104.19	0	1	0	0	1	1	1	0	0	0	1	1.08145	210	110	444	486	16	-16	50	0	0	0	0	0	0	0	0	0	0	0	0	0	0
33	0	50	1.82	106.45	1	0	0	0	2	1	1	0	0	0	1	1.46475		100	414	456		7	27	0	0	0	0	0	0	0	0	0	0	0	0	0	0
34	0	29	1.82	90.6	0	1	0	0	1	0	0	0	0	1.17	0	10.9788	158	88	388	409	46	42	11	0	0	0	0	0	0	1	1	0	0	0	1	0	0
35	0	28	1.82	95.13	0	1	0	0	1	0	0	0	0	0	0	10.9405	150	108	380	389	60	66	51	0	0	0	0	0	1	0	0	0	0	0	0	0	0
36	1	49	1.57	67.95	0	0	0	0	1	1	1	1	0	0	0	10.883	140	98	462	404	40	-1	5	0	1	0	0	0	0	0	0	0	0	0	0	0	0
37	0	54	1.82	88.33	1	0	0	0	2	1	1	0	0	0	0	10.8775		96	394	449		47	-21	0	0	0	0	1		0	0	0	0	0	0	0	0
38	1	36	1.6	56.62	1	0	0	0	2	0	0	0	0	0	0	10.8611	132	78	394	428	22	46	48	0	0	0	0	0	0	0	0	0	0	0	0	0	0
39	0	35	1.9	101.92	0	0	0	0	1	0	0	0	0	0	0	10.4805	192	106	428	416	36	76	158	0	0	0	0	1	0	0	0	0	0	0	0	0	0
40	0	71	1.77	81.54	0	1	0	0	1	0	0	0	1	1.52	0	10.3409	188	88	474	457	55	36	0	0	0	0	0	0	0							0	0
41	0	23	1.67	76.55	0	1	0	0	1	0	0	0	0	0	0	10.3053	164	100	376	391	25	100	21	0	0	0	0	0	0	0	0	0	0	0	0	0	0
42	0	42	1.9	110.53	0	0	1	0	1	1	0	1	1	0	1	0.0848734	158	88	338	416	62	82	-60	1	0	0	0	1	0	0	0	0	0	0	0	0	0
43	0	69	1.7	98.75	1	0	0	0	1	0	0	0	1	0	0	10.2067		86	360	462		13	-44	0	0	0	0	1		1	0	1	1	0	1	0	1
44	1	39	1.7	60.7	0	1	0	0	1	0	0	0	0	0	0	10.1875	190	82	338	387	56	33	18	0	0	0	0	0	0	0	0	0	0	0	0	0	0
45	1	57	1.65	67.95	0	0	0	0	2	0	0	0	0	0	0	10.1656	144	86	456	456	46	21	31	1	0	0	0	0	0	0	0	0	0	0	0	0	0
46	1	74	1.62	53.9	0	0	1	0	1	0	0	0	1	7.57	1	8.27105	112	76	432	452	63	74	74	0	0	1	0	1	0	0	0	0	0	0	0	0	0
47	0	48	1.87	124.57	0	0	0	0	1	1	0	0	0	0	0	10.1465		82	396	465		31	51	0	0	0	0	1	0	0	0	0	0	0	0	0	0
48	0	52	1.52	64.32	0	0	1	0	1	1	1	0	1	3.47	0	10.1273	172	168	436	530	68	-49	85	1	1	1	0	0	0	1	0	0	1	0	1	1	0
49	0	33	1.87	90.6	0	1	0	0	1	0	0	0	0	2.07	0	10.0205	162	92	370	407	27	71	39	0	0	0	0	1	0	0	0	0	0	0	0	0	0
50	0	59	1.7	67.95	0	0	0	0	1	0	0	0	0	0	0	9.97673	194	86	354	433	41	1	26	0	0	0	0	1	0	1	0	1	0	0	0	0	0
51	0	18	1.77	108.72	0	1	0	0	1	0	0	0	0	0	0	9.9603	152	84	372	420	46	32	-39	0	0	0	0	1	0	0	0	0	0	0	0	0	0
52	0	65	1.9	110.53	1	0	0	0	1	0	0	0	0	0	0	9.91376	318	140	476	459	58	78	2	0	0	0	0	1	0	0	0	0	0	0	0	0	1
53	0	47	1.9	77.01	1	0	0	0	2	1	0	0	0	6.37	0	9.86174	206	96	444	428	66	77	46	0	0	0	0	0	0	1	0	0	1	0	1	0	0
54	0	23	1.82	79.72	0	1	0	0	1	1	0	0	1	1.15	0	9.70842	130	78	360	438	34	102	-1	0	1	1	1	1	0	0	0	0	0	0	0	0	0
55	0	40	1.65	59.79	0	1	0	0	1	0	0	0	0	0	0	9.70568	198	90	396	401	46	39	46	0	0	0	0	0	0	0	0	0	0	0	0	0	0
56	1	46	1.67	66.59	0	0	0	0	2	0	0	1	0	10.27	0	9.46475	192	98	426	392	50	46	-8	0	0	0	0	1	0	0	0	0	0	0	0	0	0
57	1	48	1.65	67.95	0	1	0	0	1	1	0	0	1	14.02	0	9.46475	162	82	396	465	54	31	51	0	0	0	0	1	0	1	0	0	1	0	1	0	0
58	0	40	1.75	70.21	0	0	0	0	2	0	0	0	0	0	0	9.4538	172	168	436	530	68	-49	85	1	0	0	0	1	0	0	0	0	0	0	0	0	0
59	1	22	1.67	108.72	1	0	0	0	1	0	0	0	0	0	0	9.3963	178	78	348	404	33	0	21	0	0	0	0	0	0	0	0	0	0	0	0	0	0
60	1	61	1.67	81.54	1	0	0	0	2	0	0	0	0	0	0	9.38261	152	84	372	420	46	32	-39	0	0	0	0	0	0	0	0	0	0	0	0	0	0
61	0	46	1.87	96.94	0	1	0	0	1	0	0	0	0	0	0	9.37988	318	140	476	459	58	78	2	0	0	0	1	1	0	0	0	0	0	0	0	0	0
62	1	70	1.77	84.25	1	0	0	0	2	0	0	0	0	0	0	9.34976	206	96	444	428	66	77	46	0	0	0	0	1	0	1	0	0	1	0	0	0	0
63	1	27	1.6	54.36	0	0	1	0	2	0	0	0	0	0	0	9.31964	162	78	326	411	27	47	-39		0	0	0	0	0	0	0	0	0	0	0	0	0
64	0	17	1.85	112.34	0	1	0	0	1	0	0	0	0	0	1	0.676249	156	94	408	417	29	47	-41	0	0	0	0	1	0	0	0	0	0	0	0	0	0
65	0	43	1.72	95.13	0	1	0	0	1	0	0	1	0	4.9	0	9.24298	128	90	366	406	35	48	73	0	0	0	0	1	0	1	0	0	0	1	1	0	0
66	1	62	1.62	76.55	0	0	1	0	1	0	0	0	0	0	0	9.63176	130	74	362	442	41	23	49	0	0	0	0	0	0	0	0	0	0	0	0	0	0
67	0	20	1.72	86.07	0	1	0	0	1	1	0	0	0	0	0	9.21287	174	82	386	413	43	-3	-6	0	0	0	0	1	0	1	1	1	0	0	0	0	0
68	0	44	1.85	104.19	0	0	1	0	2	1	1	0	1		1	0.219028	160	76	464	459	49	-32	-83	1	0	0	0	0	0	1	0	1	0	0	0	0	1
69	0	59	1.65	108.72	1	0	0	0	2	0	0	0	1	1.06	0	9.15264	194	102	438	448	41	53	17	0	0	0	0	0	0	0	0	0	0	0	0	0	0
70	0	40	1.85	94.22	0	0	1	0	1	0	0	0	1	7.7	0	9.0924	182	84	396	454	27	60	57	0	1	1	1	1	0	0	0	0	0	0	0	0	0
71	1	65	1.62	67.04	0	0	1	0	1	0	0	0	1	1	1	2.54346	190	88	380	430	71	95	24	0	0	0	0	0	0	0	0	0	0	0	0	0	0
72	0	47	1.82	105.54	1	0	0	0	2	0	0	0	0	0	0	9.05681		90	438	440	50	15	64	0	0	0	0	1	0	0	0	0	0	0	0	0	0
73	0	39	1.77	81.54	0	0	0	0	2	0	0	0	0	1.04	0	9.05407	152	98	400	400	20	52	27	0	0	0	0	1	0	1	0	0	0	1	1	0	0
74	0	47	1.82	83.8	0	0	1	0	2	1	1	0	0	20.45	0	9.04038	154	86	378	430	44	-52	22	0	1	0	0	0	0	1	0	0	1	0	0	0	0
75	0	26	1.77	82.89	0	1	0	0	1	0	0	0	0	2.78	0	8.99658	140	100	408	417	52	84	46	0	1	0	0	0	0	0	0	0	0	0	0	0	1
76	0	32	1.67	50.73	1	0	0	0	1	0	0	0	1	0	0	8.98563	134	102	402	421	48	88	59	0	0	0	0	0	0	0	0	0	0	0	0	0	1
77	1	38	1.62	72.48	0	0	1	0	2	1	1	0	0	0	1	8.76112	172	88	364	427	44	9	-9	0	0	0	0	1	0							0	0
78	0	38	1.67	86.07	1	0	0	0	2	0	0	0	1	6.17	0	8.95825	152	78	382	432	25	-13	78	0	0	0	0	0	0	0	0	0	0	0	0	0	0
79	0	59	1.85	81.54	1	0	0	0	2	0	0	0	0	2.94	0	8.93908	180	90	386	404	49	23	26	0	0	0	0	0	0	0	0	0	0	0	0	0	0
80	0	21	1.65	54.36	0	0	1	0	1	0	0	0	1	5.93	0	8.76934	120	102	386	431	68	97	61	0	0	0	0	0	0	0	0	0	0	0	0	0	0
81	1	39	1.75	70.21	0	0	0	0	1	1	1	0	0	0	0	8.87064	166	82	418	448	-8	-25	11	0	0	0	0	1	0	1	0	0	1	0	0	0	0
82	0	50	1.9	96.94	1	0	0	0	2	0	0	0	0	1.52	0	8.80219	168	114	392	430	63	66	60	0	0	0	0	0	0	1	0	0	0	0	1	0	0
83	0	32	1.65	61.15	0	0	1	0	2	1	0	1	1	4.13	0	8.7666	138	80	338	463	52	89	84	0	0	0	0	1	0	0	0	0	0	0	0	0	0
84	0	53	1.8	97.39	0	0	0	0	2	0	0	0	1	2.86	1	7.43874	134	108	490	414	24	-21	16	0	0	0	0	0	0	0	0	0	0	0	0	0	1
85	0	34	1.65	76.1	0	1	0	0	1	1	0	0	1	20.07	0	8.62697	152	98	333	400	43	160	47	0	0	1	0	0	0	1	0	0	0	0	1	0	1
86	0	31	1.72	107.81	0	0	1	0	2	1	1	0	0	0	0	8.61875	125	130	342	487	46	20	-29	0	0	0	0	1	0	0	0	0	0	0	0	0	0
87	0	48	1.75	95.13	0	0	1	0	2	1	1	0	1	5.66	1	6.91581		102	428	409		-58	91	1	0	1	0	0	0	1	0	1	1	0	0	0	0
88	0	55	1.77	91.5	1	0	0	0	2	0	0	0	0	0.74	0	8.46543	130	92	464	419	18	21	56	0	0	0	0	0	0	0	0	0	0	0	0	0	0
89	0	46	1.67	89.24	0	0	1	0	1	1	0	1	0	8.25	1	7.10472	150	84	320	430	79	23	22	0	1	1	0	0	0	0	0	0	0	0	0	0	0
90	0	21	1.75	59.34	0	0	1	0	1	1	1	0	1	6.11	0	8.44901	172	88	364	427	67	59	-88	0	0	0	1	1	0	1	0	0	1	0	1	0	0
91	1	65	1.6	67.3	0	0	1	0	2	1	1	0	0	0	0	8.44079		100	416	508		136	70	0	0	0	0	0	0	0	0	0	0	0	0	0	1
92	0	28	1.77	79.72	0	0	0	0	2			0	0	0	0	8.43806	140	90	448	396	57	95	65	0	0	0	0	1	0	0	0	0	0	0	0	0	0
93	1	42	1.7	79.73	0	0	1	0	2	1	1	0	0	4.05	1	2.78166	138	120	386	520	73	-38	11	0	0	0	0	1	0	1	1	0	0	0	1	0	1
94	0	18	1.85	76.1	0	1	0	0	1	0	0	0	0	0	0	8.40246	182	82	402	408	61	79	103	0	0	0	0	0	0	0	0	0	0	0	0	0	0
95	1	70	1.57	54.36	0	0	0	0	1	0	0	1	1	0	0	8.39973	128	96	371	425	27	43	83	0	1	0	0	1	0	1	0	1	1	0	0	0	0
96	0	56	1.75	86.07	0	0	0	0	2	0	0	0	0	0	0	8.36687	134	86	350	471	45	41	211	1	0	0	0	0	0	0	0	0	0	0	0	0	0
97	0	56	1.85	100.56	1	0	0	0	2	1	0	0	0	0	0	8.3833	230	132	470	525	40	8	-84	0	1	0	0	0	0	0	0	0	0	0	0	1	0
98	0	27	1.75	88.33	0	1	0	0	1	0	0	0	0	9.03	0	8.37235	146	96	333	400	31	16	30	0	0	0	0	0	0	1	0	1	1	0	0	0	1
99	0	36	1.85	90.6	0	0	0	0	1	0	0	0	0	0	0	8.31485	180	129	420	436	43	64	8	0	0	0	0	1	0	1	1	1	1	0	0	0	1
100	0	53	1.68	99.66	0	0	1	0	2	1	1	0	0	6.73	0	8.29021	180	98	404	442	49	4	16	0	0	0	0	0	0	1	0	1	1	0	0	0	0
101	1	69	1.52	62.51	0	0	0	0	2	0	0	0	0	1	1	6.52704	200	84	320	430	57	26	180	0	0	0	0	1	0	1	0	1	0	1	0	0	0
102	0	22	1.78	86.98	0	0	1	0	2	0	0	0	0	0	0	8.27105	160	102	440	385	39	0	4	1	0	0	0	1	0	1	0	0	1	0	0	0	0
103	0	22	1.73	65.69	0	0	0	0	1	0	0	0	0	0	0	8.25736	140	98	432	356	20	81	49	0	0	1	0	0	0	0	0	0	0	0	0	0	0
104	1	42	1.65	57.98	0	0	1	0	2	1	1	0	0	2.39	0	8.24914	152	90	394	451	69	69	43	0	0	0	0	0	0	1	0	0	0	0	1	0	0
105	0	48	1.85	106	0	0	0	0	2	0	0	0	0	1.72	0	8.24641	146	78	360	423	19	49	23	0	0	0	0	0	0	0	0	0	0	0	0	0	0
106	0	44	1.78	82.45	0	0	0	0	2	0	0	0	0	0	0	8.23819	166	96	396	408	74	102	67	0	0	0	0	0	0	0	0	0	0	0	0	0	0
107	0	21	1.78	75.65	0	1	0	0	1	0	0	0	0	0	0	8.22998	134	110	444	416	53	18	47	0	0	1	0	1	0	0	0	0	0	0	0	0	0
108	1	59	1.6	52.1	0	0	1	0	2	1	1	0	0	2.88	1	3.41136	272	172	484	491	40	8	-84	0	1	0	0	1	0	0	0	0	0	0	0	0	0
109	0	47	1.7	70.22	0	0	0	0	2	0	0		0	12.03	0	8.16153	144	84	344	416	37	16	30	0	0	0	0	0	0	0	0	0	0	0	0	0	1
110	1	41	1.52	95.13	1	0	0	0	2	1	1	0	1	0	0	8.1588	180	122	404	442	49	4	16	0	0	0	0	1	0	0	0	0	0	0	0	0	0
111	1	48	1.7	133.64	0	0	1	0	2	1	1	0	0	0	0	8.14237	160	104	444	528	51	-28	-45	0	1	0	0	1	0	0	0	0	0	0	0	0	0
112	0	38	1.78	81.54	0	0	0	0	2	0	0	0	0	0	0	8.13689	221	75	482	485	57	26	180	0	0	0	0	0	0	0	0	0	0	0	0	0	0
113	1	48	1.63	60.7	0	0	1	0	2	0	0	0	0	0	0	8.13142	166	100	458	400	39	0	4	0	0	0	0	1	0	1	0	1	0	0	1	0	0
114	1	37	1.68	84.26	0	0	0	0	1	0	0	0	0	0	0	8.12047	140	98	432	356	20	81	49	0	1	0	0	0	0	0	0	0	0	0	0	0	0
115	1	33	1.52	117.78	1	0	0	0	2	0	0	0	0	0	0	7.94524	152	90	394	451	69	69	43	0	0	0	0	0	0	0	0	0	0	0	0	0	0
116	0	53	1.68	86.07	0	1	0	0	1	0	0	0	0	8.04	0	8.08214	146	78	360	423	19	49	23	0	0	0	0	0	0	0	0	0	0	0	0	0	0
117	0	51	1.78	67.95	1	0	0	0	1	1	1	1	0	0.98			136	86	376	408	68	70	72	0	0	0	0	0	0	0	0	0	0	0	0	0	0
118	1	43	1.7	58.89	0	0	0	0	2	0	0	0	1	3.6	0	8.07392	152	94	352	444	-6	-12	-9	0	0	0	0	0	0	1	0	1	0	0	1	0	0
119	1	67	1.57	42.58	0	0	1	0	2	1	1	0	0		0	8.05476	136	86	350	425	54	74	-9	0	0	0	0	0	0	0	0	0	0	0	0	0	0
120	1	69	1.57	64.33	1	0	0	0	2	0	0	0	0	0	0	8.04381	150	80	386	410	79	45	28	0	0	0	0	0	0	0	0	0	0	0	0	0	0
121	1	39	1.73	75.65	0	0	1	0	2	1	1	0	0	0.6	0	8.04107	174	100	482	416	28	76	60	0	1	0	0	1	0	0	0	0	0	0	0	1	0
122	0	54	1.73	110.98	1	0	0	0	1	1	1	0	0	9.96	0	8.03559	167	100	350	406	13	-12	19	0	0	0	0	0	0	0	0	0	0	0	0	0	0
123	0	56	1.91	90.6	1	0	0	0	2	1	1	0	0	0	0	8.02738	176	100	402	460	90	-14	203	0	0	0	0	1	0	0	0	0	0	0	0	0	0
124	1	19	1.6	78.82	0	0	0	0	1	0	0	0	0	0	0	7.98084	154	104	444	528	51	-28	-45	0	0	0	0	0	0	0	0	0	0	0	0	0	0
125	0	90	1.8	88.34	0	1	0	0	1	0	0	0	0	9.08	0	7.96715	174	94	358	386	45	-5	57	0	0	1	0	0	0	0	0	0	0	0	0	0	0
126	1	57	1.68	63.42	0	1	0	0	1	0	0	0	0	0	0	7.94524	126	92	346	414	30	68	-48	0	0	0	1	1	0	0	0	0	0	0	0	0	0
127	0	65	1.75	98.75	1	0	0	0	2	0	0	0	1	0.79	0	7.90691		106	586	453	72	56	41	0	0	0	0	1	0	0	0	0	0	0	0	0	0
128	0	43	1.8	80.63	1	0	0	0	1	0	0	0	0	4.52	0	7.88775		106	482	407		-73	8	0	0	0	0	0	0	0	0	0	0	0	0	0	0
129	1	35	1.6	85.62	0	0	1	0	1	1	1	0	0	3.8	0	7.88227	132	72	402	523	63	86	96	0	0	0	0	1	0	0	0	0	0	0	0	0	0
130	0	24	1.96	81.54	0	0	0	0	1	0	0	1	1	2.04	0	7.87132	204	130	436	429	47	92	86	0	1	1	0	0	0	1	1	0	0	0	0	0	1
131	0	58	1.83	102.83	0	0	1	0	2	0	0	0	0	0	0	1.04586	352	132	436	446	61	-59	95	0	0	0	0	1	0	0	0	0	0	0	0	0	0
132	1	59	1.72	95.13	1	0	0	0	2	0	0	0	0	0	0	7.85489	224	104	346	453	24	-3	17	1	0	0	0	1	0	0	0	0	0	0	0	0	0
133	0	22	1.73	79.28	0	1	0	0	1	0	0	0	1	0	0	7.85216	142	102	384	417	37	6	69	0	0	0	0	0	0	0	0	0	0	0	0	0	0
134	1	30	1.45	79.28	1	0	0	0	2	0	0	0	0	0	0	7.84942	110	92	378	449	51	49	41	0	0	0	0	0	0	0	0	0	0	0	0	0	0
135	0	43	1.78	127.29	0	0	0	0	2	1	1	0	0	7.58	0	7.81383	134	98	384	428	32	-25	114	0	1	0	0	1	0	0	0	0	0	0	0	0	0
136	1	41	1.83	76.56	0	1	0	0	1	1	1	1	1	4.87	1	6.14921	148	82	294	397	59	-10	94	0	0	0	0	1	0	1	0	0	1	0	1	0	0
137	1	50	1.6	113.25	0	0	1	0	1	1	1	1	1	25.51	1	0.334018	142	104	352	442	60	-39	82	1	0	0	0	0	0	0	0	0	0	0	0	0	0
138	0	63	1.8	117.78	1	0	0	0	2	0	0	0	0	2.15	1	0.939083	270	100	520	460	8	6	-19	0	0	0	0	1	0	1	0	1	0	0	1	0	0
139	0	46	1.7	58.89	0	0	1	0	2	0	0	0	1	0	0	7.64408		168	500	412		-41	118	0	0	0	0	1		0	0	0	0	0	0	0	0
140	0	36	1.78	70.22	0	1	0	0	1	0	0	0	0	6.53	0	7.60027	152	100	370	393	39	76	46	0	1	0	0	0	0	0	0	0	0	0	0	0	0
141	0	62	1.88	110.98	1	0	0	0	2	0	0	0	0	2.87	0	5.93292		90	384	420	83	1	10	0	0	0	0	0	0	0	0	0	0	0	0	0	0
142	0	33	1.83	74.75	0	1	0	0	1	0	0	0	0	0	0	7.55921	202	90	396	401	63	86	53	0	0	0	0	0	0	1	0	0	0	0	1	0	0
143	0	40	1.78	99.66	0	1	0	0	1	1	1	0	0	0	0	7.54004	160	108	428	430	-1	6	-18	0	0	0	0	1	0	1	1	1	0	0	1	0	0
144	1	38	1.63	101.92	0	0	1	0	1	0	0	0	1	9.08	0	7.51814	112	76	344	456	33	14	14	0	0	0	0	1	0	1	0	1	1	0	1	0	0
145	0	22	1.65	72.48	0	1	0	0	1	1	0	0	0	27.42	0	7.49076	144	88	364	401	51	-17	47	0	0	0	0	0	0	1	0	0	1	0	1	0	0
146	0	47	1.78	70.22	1	0	0	0	1	1		0	0	0	0	7.46338		100	326	427		255	34	1	1	0	0	0	0	0	0	0	0	0	0	0	0
147	0	42	1.83	65.69	0	0	0	0	2	1		0	0	9.82	0	7.44148	132	94	390	464	53	116	205	0	0	0	0	1	0	0	0	0	0	0	0	0	1
148	0	39	1.8	120.05	0	0	1	0	2	1	1	0	0	0	0	7.31828	186	120	404	465	75	-19	27	0	0	0	0	1	0	0	0	0	0	0	0	0	0
149	1	34	1.73	81.54	0	0	0	0	2	0	0	0	0	0	0	1.19644	186	86	370	482	75	-39	59	0	0	0	0	0	0	1	0	0	0	0	1	0	0
150	0	33	1.7	88.34	0	1	0	0	1	0	0	0	0	0	0	7.29637	172	94	396	392	46	33	18	0	0	0	0	0	0	1	0	0	0	1	1	0	0
151	0	20	1.75	74.75	0	1	0	0	1	0	0	0	0	14.36	0	7.27995	150	94	384	376	10	65	48	0	0	1	0	0	0	0	0	0	0	0	0	0	0
152	0	46	1.78	90.6	1	0	0	0	2			0	0	0	0	7.26899	172	164	456	466	42	-44	-20	0	0	0	0	1	0	0	0	0	0	0	0	0	1
153	0	37	1.65	56.63	0	0	0	0	1	0	0	0	0	4.95	0	7.17864	190	96	498	472	12	100	71	0	0	0	0	1	0	0	0	0	0	0	0	0	0
154	1	66	1.63	56.63	0	0	0	0	2	1	1	0	1	1.15	0	7.26078	192	128	444	446	58	-46	74	0	1	0	0	0	0							1	0
155	0	57	1.83	91.96	0	0	1	0	1	1	1	0	0	5.04	0	7.2553	144	92	394	479	41	-17	86	0	0	0	0	1	0	1	0	0	1	0	0	0	0
156	1	66	1.68	53	1	0	0	0	1	0	0	0	0	0	0	7.23066	144	104	410	442	73	77	34	0	0	0	1	0	0	1	0	0	0	0	0	0	0
157	0	46	1.78	122.31	0	1	0	0	1	0		0	0	0	0	7.21697	204	106	450	453	35	9	129	0	0	0	0	1	0	0	0	0	0	0	0	0	0
158	0	39	1.78	77.01	0	0	1	0	1	0	0	0	0	0	0	7.21424	132	94	350	408	41	33	7	0	0	0	0	0	0	1	0	1	0	0	0	0	0
159	1	39	1.52	72.48	0	0	0	0	1	1		0	0	0	0	7.20329	160	138	440	501	47	-2	18	0	1	0	0	0	0	0	0	0	0	0	0	1	0
160	1	23	1.68	58.89	0	0	0	0	2	0	0	0	1	0	1	2.88296	144	78	416	401	45	99	79	1	0	0	0	1	0	0	0	0	0	0	0	0	0
161	1	59	1.73	98.3	0	0	0	0	2	1	1	0	1	0	0	7.17591	152	144	422	493	61	-66	63	0	1	0	1	0	0	0	0	0	0	0	0	1	0
162	1	54	1.57	61.16	0	0	0	0	2	1	0	0	0	0	0	7.16222	142	70	362	430	0	-10	29	0	0	0	0	0	0	0	0	0	0	0	0	0	0
163	0	37	1.88	125.93	0	0	0	0	2	1		1	1	8.07	1	5.93018	170	104	374	441	55	34	-62	0	0	0	1	1	0	0	0	0	0	0	0	0	0
164	1	38	1.63	57.08	0	0	0	0	1	1	1	0	1	0	0	7.12389	134	96	362	452	53	34	40	0	0	0	0	0	0	0	0	0	0	0	0	0	0
165	0	42	1.8	77.01	0	0	0	0	1	1	1	0	0	55.09	0	7.09651	162	134	496	503	42	-62	29	0	1	0	0	1	0	1	1	0	0	0	0	0	1
166	1	59	1.52	79.28	0	0	0	0	1	1	1	0	0	0	1	6.62286	194	146	470	465	34	-28	13	0	1	0	0	1	0	0	0	0	0	0	0	1	0
167	1	48	1.65	67.95	0	1	0	0	1	1	1	0	1	0	0	7.0883	142	142	456	466	68	27		0	0	0	0	0	0							1	0
168	0	53	1.85	84.71	0	0	0	0	1	0	0	0	0	0	0	7.06366	160	86	412	431	64	5	54	0	0	0	0	0	0	1	0	1	1	0	0	0	0
169	1	73	1.57	70.76	0	0	1	0	2	1	1	0	0	5.96	1	4.3039	130	84	408	455	43	3	99	0	0	0	1	0	0	0	0	0	0	0	0	0	0
170	1	41	1.42	72.48	0	1	0	0	1	0	0	0	0	4.37	0	7.05818	188	102	432	501	33	-38	92	0	0	0	1	1	0	0	0	0	0	0	0	0	0
171	0	23	1.73	65.69	0	1	0	0	1	0	0	0	0	0	0	7.00342	142	84	410	392	54	44	33	0	0	0	0	0	0	1	1	1	1	0	1	0	1
172	1	30	1.68	49.83	0	0	1	0	2	0	0	0	0	0	0	7.00068	150	94	356	470	74	76	42	0	0	0	1	0	0							0	0
173	0	39	1.8	126.84	0	0	0	0	2	1		0	0	0	0	6.93498	146	98	406	488	52	3	71	0	0	0	0	0	0	0	0	0	0	0	0	0	0
174	1	40	1.68	90.6	0	0	1	0	2	1	1	0	1	0	0	6.93224	162	154	442	561	55	-45			0	0	0	0	0	0	0	0	0	0	0	1	0
175	1	74	1.68	71.12	0	0	1	0	2	1	1	0	0	15.33	0	6.87201	160	124	526	507	-1	-37	46	0	1	0	0	0	0	0	0	0	0	0	0	1	0
176	1	56	1.75	101.92	0	0	0	0	1	0	0	1	0	0	1	1.74949	178	82	382	415	47	21	41	0	0	0	0	0	0	0	0	0	0	0	0	0	0
177	0	61	1.83	87.43	0	0	0	0	2	1		0	1	12.03	0	6.83641	190	150	444	492	49	-39	104	1	0	0	0	1	0	0	0	0	0	0	0	1	0
178	0	53	1.85	86.07	0	0	0	0	2	1	1	0	0	20.52	0	6.83641	200	172	462	462	74	57	244	0	1	1	1	1	0	0	0	0	0	0	0	1	0
179	1	43	1.65	67.95	0	0	1	0	1	1	0	0	0	7.98	1	3.14305	150	84	420	443	63	-2	25	0	0	0	0	1	0	0	0	0	0	0	0	0	0
180	1	62	1.68	64.33	0	0	0	0	2	1	1	0	0	1.96	0	6.80903	172	154	430	457	51	41	-29	0	1	0	1	1	0	0	0	0	0	0	0	1	0
181	0	42	1.98	108.72	0	0	0	0	2	1	0	0	0	6.23	1	2.59548	166	86	426	418	71	-15	30	1	0	0	0	0	0	1	0	0	1	0	1	0	0
182	1	41	1.63	45.3	0	0	1	0	1	1	1	0	1	0.46	1	6.57358	144	64	320	458	73	39	99	1	1	0	0	1	0	0	0	0	0	0	0	0	0
183	0	45	1.8	96.04	1	0	0	0	2	0	0	0	0	0	0	6.77344	142	108	394	454	28	51	-1	0	0	0	0	1	0	0	0	0	0	0	0	0	0
184	0	27	1.8	86.07	0	0	1	0	1	0	0	0	0	0	0	6.75975	162	100	460	388	27	68	49	0	0	0	0	0	0	0	0	0	0	0	0	0	0
185	0	46	1.8	74.75	0	0	0	0	1	0	0	0	0	0	0	6.71321	134	88	360	410	61	47	50	0	0	0	0	0	1	0	0	0	0	0	0	0	0
186	1	26	1.73	69.76	0	1	0	0	1	0	0	0	0	0	0	6.69405	144	84	442	467	269	249	2	0	0	0	0	1	0	1	0	0	0	1	1	0	0
187	1	67	1.78	67.95	0	0	0	0	2	0	0	0	1	0	0	6.68036		120	318	471		84	13	0						1	0	0	0	0	1	0	1
188	1	50	1.55	61.16	0	1	0	0	1	0	0	0	0	0	0	6.67488	148	84	416	452	40	20	44	0	0	0	0	0	0	0	0	0	0	0	0	0	0
189	1	31	1.52	33.98	0	0	0	0	2	1	1	0	0	0	0	6.66667	118	92	320	393	70	58	68	0	0	0	1	1	0	1	0	0	0	0	1	0	0
190	0	31	1.75	65.69	0	0	0	0	2	0	0	0	0	0	0	6.66667	120	90	370	410	72	91	46	0	0	0	0	0	0	0	0	0	0	0	0	0	0
191	0	52	1.83	85.16	0	0	0	0	2	0	0	0	0	0	0	6.66119	190	84	350	390	53	68	51	0	0	1	0	0	0	0	0	0	0	0	0	0	0
192	1	65	1.68	72.48	0	0	1	0	1	0	0	0	0	3.46	0	6.65572	158	76	414	427	56	32	61	0	0	0	0	0	0	1	1	0	0	0	1	0	0
193	0	29	1.8	97.85	0	1	0	0	1	1	1	0	1	18.5	0	6.63655	150	86	374	388	75	77	59	0	0	1	0	0	1	0	0	0	0	0	0	0	1
194	0	26	1.91	88.34	0	0	0	0	1	0	0	0	0	0	0	6.62012	156	122	422	422	57	67	30	0	0	0	0	0	0	0	0	0	0	0	0	0	1
195	0	43	1.83	133.64	0	0	1	0	1	1	1	1	1	7.19	0	6.57084	146	174	378	515	52	52	-1	1	1	1	0	1	0	0	0	0	0	0	0	1	0
196	0	65	1.83	154.02	0	0	1	0	1	0	0	0	0	0	1	0.306639	146	102	416	429	73	-32	83	1	0	0	0	1	0	0	0	0	0	0	0	0	0
197	0	45	1.85	81.54	0	0	1	0	1	0	0	0	1	0	1	0.0766598	128	84	482	516	50	-3	-1	0	0	0	0	1	0	0	0	0	0	0	0	0	0
198	1	38	1.57	55.72	1	0	0	0	1	0	0	0	0	0.69	0	6.45585	74	62	366	406	25	30	47	0	0	0	0	0	0	0	0	0	0	0	0	0	0
199	1	51	1.55	74.75	0	0	0	0	2			0	0	0	0	6.45311	136	92	378	475	47	67	55	0	0	0	0	0	0	0	0	0	0	0	0	0	1
200	0	19	1.73	70.22	0	0	1	0	1	1	1	1	1	5.77	0	6.45038	146	104	386	492	33	126	233	0	1	0	1	1	0	0	0	0	0	0	0	0	0
201	0	34	1.91	106.46	0	1	0	0	1	0	0	0	0	2.51	0	6.45038	184	96	384	420	44	47	61	0	0	0	0	1	1	0	0	0	0	0	0	0	0
202	0	18	1.75	65.69	0	0	0	0	2	0	0	0	0	0.49	0	6.44764	140	90	386	431	48	82	27	0	0	0	0	0	0	0	0	0	0	0	0	0	0
203	0	32	1.85	134	0	0	1	0	1	1	1	0	1	8.91	1	0.0711841	166	106	316	442	68	-77	84	0	1	0	0	0	0	0	0	0	0	0	0	0	0
204	1	63	1.57	38.96	0	0	1	0	1	0	0	1	1	0	0	6.43669	162	86	456	478	76	71	-15	0	0	0	0	1	0	0	0	0	0	0	0	0	0
205	0	63	1.83	80.63	0	0	0	0	2	0	0	0	0	0	0	6.42847	186	126	390	469	46	-55	73	0	0	0	0	0	1	0	0	0	0	0	0	0	0
206	1	47	1.75	70.67	0	1	0	0	1	0	0	0	0	0	0	6.41752	166	138	422	468	46	49	13	0	1	0	0	1	0	0	0	0	0	0	0	1	0
207	0	58	1.7	77.46	0	0	1	0	1	1	1	1	1	2.38	0	6.41205	124	92	392	497	50	42	106	0	0	0	0	1	0	0	0	0	0	0	0	0	0
208	0	49	1.83	103.28	0	1	0	0	1	0	0	0	0	0	0	6.39562	150	100	408	433	67	46	45	0	0	0	0	0	0	0	0	0	0	0	0	0	1
209	1	55	1.47	49.83	0	0	0	0	1	1	1	0	1	0	0	6.39562	130	138	424	530	50	-59	114	0	1	1	0	1	0	0	0	0	0	0	0	1	0
210	1	43	1.5	44.85	0	0	0	0	2	1	1	0	0	0	0	6.39014	162	168	412	457	72	43	63	0	0	0	0	0	0	1	0	0	0	0	1	0	0
211	1	57	1.6	86.07	0	0	1	0	2	1	1	0	0	11.14	1	2.43395	268	132	416	453	53	-35	126	0	1	0	0	1	0	0	0	0	0	0	0	1	0
212	1	67	1.6	102.38	0	0	0	0	2	1	1	1	1	1.66	1	1.74675	194	158	392	500	67	-22	95	0	0	0	0	1	0	0	0	0	0	0	0	1	0
213	0	59	1.75	89.69	0	0	0	0	1	1	0	0	0	0	1	0.974675	178	106	424	450	52	-43	84	0	0	0	0	0	0	0	0	0	0	0	0	0	0
214	1	47	1.63	64.33	0	0	1	0	2	1		1	0	0	0	6.35181	138	152	328	475	55	270	70	1	1	0	0	0	0	0	0	0	0	0	0	1	0
215	0	44	1.83	99.66	0	0	0	0	1	1	1	0	0	1.29	0	6.33539	188	96	384	448	71	18	87	1	0	0	0	1	0	0	0	0	0	0	0	0	0
216	0	47	1.73	90.6	0	0	0	0	2	0	0	0	0	0	0	6.31075	168	98	414	402	32	12	193	0	0	0	0	1	0	0	0	0	0	0	0	0	0
217	1	45	1.68	90.6	0	0	1	0	2	1	0	0	1	0	0	6.30253	158	82	420	462	22	-11	25	0	1	0	1	1	0	0	0	0	0	0	0	0	0
218	1	79	1.47	63.42	0	0	1	0	1	1	1	0	1	7.95	1	2.50787	182	116	378	477	72	-33	101	0	0	0	0	1	0	0	0	0	0	0	0	0	0
219	1	55	1.65	63.42	0	1	0	0	1	0	0	1	0	0	0	6.2423	174	150	478	481	66	60	60	0	1	1	0	0	0	0	0	0	0	0	0	1	0
220	0	45	1.57	58.89	0	0	1	0	2	1	0	0	0	2.16	0	6.23956	172	148	428	493	47	-54	70	0	0	1	1	0	0	0	0	0	0	0	0	1	0
221	0	83	1.85	86.07	0	0	1	0	2	0		1	1	0	0	6.23682	178	92	368	399	20	30	-84	0	0	0	0	1	0	1	0	0	0	0	1	0	0
222	1	16	1.35	49.83	0	0	0	0	2	1	1	0	0	14.28	0	6.23409	90	80	390	444	-13	79	62	0	0	0	0	0	0	1	0	0	1	0	1	0	0
223	0	40	1.73	67.95	0	0	0	0	2	1	1	0	0	5.18	0	6.22313	168	86	352	411	55	74	42	0	0	0	0	0	0	0	0	0	0	0	0	0	0
224	0	24	1.8	110.99	0	1	0	0	1	1		0	0	4.51	0	6.21492	178	92	412	463	37	33	44	1	0	0	0	0	0							0	0
225	0	36	1.88	92.87	0	0	0	0	1	0	0	1	1	0	1	4.61602	134	86	344	460	12	20	9	0	0	0	0	0	0	0	0	0	0	0	0	0	0
226	1	37	1.6	58.44	0	0	0	0	2	0	0	0	0	0	0	6.19849	114	90	368	421	45	55	39	0	0	0	0	0	0	0	0	0	0	0	0	0	0
227	0	65	1.75	74.75	0	0	0	0	2	0	0	0	0	0	0	6.19849	168	84	454	351	37	41	50	0	0	0	0	0	0	0	0	0	0	0	0	0	0
228	0	49	1.7	71.12	0	1	0	0	1	0	0	0	0	4.25	0	6.18754	132	92	390	402	8	8	10	0	0	0	0	0	0	1	0	1	0	0	1	0	0
229	1	35	1.63	72.48	0	0	0	0	1	0	0	0	1	1.85	0	6.18207	126	78	404	420	4	76	77	0	0	0	0	0	0	1	0	0	1	0	1	0	0
230	1	40	1.68	58.89	0	1	0	0	1	0	0	0	0	0	0	5.77687	178	98	370	440	77	13	48	1	0	0	0	0	0	0	0	0	0	0	0	0	1
231	1	30	1.78	82.45	0	0	1	0	1	0		0	0	3.11	0	6.16838	144	78	454	479	33	7	50	1	0	0	0	1	1	1	0	0	0	0	1	0	0
232	0	18	1.68	96.94	0	1	0	0	1	0	0	0	1	4.68	0	6.16564	176	92	386	425	56	65	-21	0	0	0	0	1	0	0	0	0	0	0	0	0	0
233	1	51	1.63	69.31	0	0	0	0	2	0	0	0	0	11.43	0	6.12731	146	86	440	481	25	25	3	0	0	0	0	0	0	0	0	0	0	0	0	0	0
234	0	22	1.85	106.45	1	0	0	0	2	0	0	0	0	0	0	6.13826	130	96	370	413	6	37	36	0	0	1	0	0	0	1	1	0	0	0	1	0	0
235	1	24	1.6	54.36	0	1	0	0	1	0	0	0	0	14.66	1	0.246407	110	78	422	428	29	78	56	0	0	0	0	0	0	1	0	0	1	0	1	0	0
236	0	40	1.88	101.92	0	0	1	0	1	0	0	0	0	0	0	6.09993	178	106	404	389	32	8	19	0	0	0	0	0		1	0	0	1	0	0	0	0
237	1	52	1.57	43.04	0	0	1	0	2	0	0	0	0	1.09	0	6.08077	118	78	408	431	74	64	-11	0	0	0	0	1	0	1	0	0	0	0	1	0	0
238	1	70	1.63	53	0	0	0	0	2	1	1	0	1	4.18	0	6.07255	138	140	460	503	15	44	50	0	0	0	0	0	0	0	0	0	0	0	0	1	0
239	1	61	1.62	62	0	0	1	0	1	1		1	1	6.49	1	2.68583	136	64	304	429	58	101	105	1	1	0	0	1	0	0	0	0	0	0	0	0	0
240	0	34	1.72	66.14	0	1	0	0	1	0	0	0	1	16.61	0	6.05886	122	84	434	429	76	27	1	1	0	0	0	0	0	0	0	0	0	0	0	0	0
241	1	34	1.57	67.04	0	0	0	0	2	1	1	1	1	22.73	0	6.03149	134	84	426	435	6	21	106	1	0	0	0	0	0	1	1	0	0	0	0	0	0
242	1	30	1.65	74.75	0	0	1	0	1	1	1	1	1	1.32	0	6.02875	148	86	368	495	53	8	194	0	1	0	0	1	0	0	0	0	0	0	0	0	0
243	1	53	1.63	54.36	0	0	1	0	2	1	1	0	1	3.32	1	0.0711841	120	102	338	436	50	41	192	0	0	0	0	1	0	1	0	0	0	0	1	0	0
244	0	64	1.68	68.86	0	0	1	0	1	1	1	0	0	13.55	1	2.2423	196	112	526	603	25	-45	46	0	1	0	0	1	0	1	0	0	1	0	1	0	0
245	0	24	1.68	51.19	0	0	1	0	1	1	0	1	1	6.08	0	5.99316	146	94	400	396	75	93	64	0	0	0	0	0	0	0	0	0	0	0	0	0	0
246	1	33	1.65	54.36	0	0	0	0	1	0	0	0	0	0	0	5.97399	132	86	394	418	56	-60	20	0	0	0	0	0	0	0	0	0	0	0	0	0	0
247	1	61	1.68	63.42	0	0	0	0	2	1		0	0	0	0	5.94935	162	90	458	472	41	7	74	0	0	0	0	0	0	0	0	0	0	0	0	0	0
248	0	40	1.78	91.51	0	0	1	0	1	1	1	0	0	0	0	5.95483	150	146	512	506	38	1	107	0	0	0	0	0	0	1	0	0	1	1	1	1	0
249	0	33	1.91	101.92	1	0	0	0	2	1		0	0	0	1	3.21697		96	310	387		54	-13	0	0	0	0	0	0	0	0	0	0	0	0	0	0
250	0	61	1.78	74.75	0	0	1	0	1	1	1	0	1	5.77	1	1.10609	138	70	340	467	57	-28	79	0	0	0	0	0	0	0	0	0	0	0	0	0	0
251	0	54	1.73	86.07	1	0	0	0	1	0	0	0	0	0	0	5.91923	188	96	454	434	-2	-6	-2	0	0	0	0	0	0	0	0	0	0	0	0	0	0
252	1	71	1.83	60.7	0	0	0	0	1	1	1	0	1	0	0	5.90007	150	140	418	482	83	-44	89	0	0	0	0	0	0	0	0	0	0	0	0	1	0
253	0	67	1.83	94.68	0	0	0	0	2	0	0	0	1	3.87	0	5.89459	186	86	452	412	51	-25	24	0	0	0	0	0	0	0	0	0	0	0	0	0	0
254	0	45	1.8	120.05	0	0	0	0	1	1	1	1	0	6.88	0	5.89459	150	168	458	501	50	2	148	0	0	0	0	0	0	0	0	0	0	0	0	1	0
255	1	52	1.57	55.27	0	0	0	0	1	0	0	0	0	0	0	5.89185	122	102	518	504	60	57	44	0	0	0	0	1	0	0	0	0	0	0	0	0	0
256	0	60	1.83	67.95	0	0	0	0	2	1	0	0	0	1.23	0	5.87269	162	94	368	445	77	25	68	0	0	0	0	0	0	0	0	0	0	0	0	0	0
257	1	50	1.52	94.68	0	0	0	0	2	1	1	0	0	3.29	0	5.86995	162	140	466	495	40	-34	69	0	0	0	0	0	0	0	0	0	0	0	0	0	0
258	1	61	1.6	70.22	0	0	0	0	1	0	0	1	1	8.33	1	3.14031	134	90	554	598	-16	-47	-52	0	0	0	0	1	0	0	0	0	0	0	0	0	0
259	0	51	1.68	98.3	0	0	0	0	2	0	0	0	0	0	0	5.85626	186	82	368	434	57	27	29	0	0	0	0	0	0	0	0	0	0	0	0	0	0
260	0	58	1.93	199.32	0	0	0	0	1	1	1	0	0	29.77	1	1.56605		118	426	450		14	35	0	0	0	0	0	0	0	0	0	0	0	0	0	0
261	0	27	1.6	57.53	0	0	0	0	1	1	1	0	0	0	0	5.82341	144	86	342	413	67	93	50	0	0	0	0	0	0	0	0	0	0	0	0	0	0
262	0	23	1.73	80.1	0	0	0	0	1	1	0	0	0	9.66	0	5.81793	236	108	440	389	45	-40	-12	0	0	0	0	0	0	1	0	0	1	0	1	0	0
263	0	41	1.73	72.48	0	0	0	0	1	1	1	0	0	0	0	5.80424	154	120	456	495	62	32	-4	0	0	0	0	1	0	0	0	0	0	0	0	0	0
264	0	21	1.63	54.36	0	0	1	0	1	1	0	0	0	4.45	0	5.79877	136	90	310	457	51	12	42	0	0	0	0	0	0	0	0	0	0	0	0	0	0
265	1	52	1.68	98.75	0	0	0	0	2	0	0	0	1	0	0	5.77413	136	88	420	443	42	61	38	0	0	0	0	0	0	0	0	0	0	0	0	0	0
266	0	32	1.75	122.31	0	0	0	0	1	0	0	0	0	4.1	0	5.74401	144	90	326	414	36	71	-3	0	0	0	0	1	0	0	0	0	0	0	0	0	0
267	1	53	1.7	74	0	0	0	0	1	1	0	1	1	0	1	0.106776	146	78	344	418	50	27	75	1	0	0	0	0	0	1	0	0	1	0	1	0	0
268	0	59	1.7	83.81	0	0	0	0	2	1	1	0	0	0	0	5.72758	158	96	400	444	62	-8	53	0	0	0	0	0	0	0	0	0	0	0	0	0	0
269	0	50	1.75	77.01	0	0	0	0	2	1	1	0	0	14.47	0	5.71937	132	98	384	472	37	20	23	0	0	0	0	0	0	0	0	0	0	0	0	0	0
270	0	35	1.8	101.92	0	0	0	0	1	0	0	0	0	5.66	0	5.70842	158	100	390	441	51	-12	12	0	1	0	0	0	0	0	0	0	0	0	0	0	0
271	1	27	1.63	86.2	0	0	0	0	1	1	1	0	1	23.93	0	5.70021	158	90	346	463	59	58	82	0	0	0	0	0	0	0	0	0	0	0	0	0	0
272	1	62	1.57	56.63	0	0	0	0	1	0	0	0	0	0	0	5.68652	128	70	276	402	58	13	66	0	0	0	0	0	0	1	0	1	1	0	1	0	0
273	1	46	1.65	113.25	0	1	0	0	1	0		0	0	0	0	5.68104	156	82	368	474	77	2	7	0	0	0	0	0	0	0	0	0	0	0	0	0	0
274	0	66	1.75	87.88	0	0	0	0	1	0	0	0	0	5.29	0	5.61259	188	102	394	403	55	2	36	0	0	1	0	0	1	1	1	0	1	1	1	0	0
275	0	20	1.85	81.54	0	0	0	0	1	0	0	0	0	2.15	1	4.05749	148	106	378	475	61	30	80	0	0	0	0	0	0	0	0	0	0	0	0	0	0
276	1	47	1.68	59.34	0	0	0	0	2	0	0	0	1	0	0	5.37714	172	82	432	442	82	56	61	0	0	0	0	0	0	0	0	0	0	0	0	0	0
277	1	29	1.6	65.8	0	0	1	0	2	1	1	1	1	0	0	5.32238		82	306	432		95	-5	0	0	0	0	0	0	0	0	0	0	0	0	0	0
278	0	27	1.78	90.6	0	0	0	0	1	1	1	0	1	36.43	1	2.80082	154	110	410	433	37	11	70	1	0	0	0	0	0	0	0	0	0	0	0	0	0
279	1	66	1.63	77.01	0	0	0	0	1	1	0	1	1	0	0	5.19097	176	74	390	469	72	75	99	0	0	0	0	0	0	0	0	0	0	0	0	1	0
280	0	64	1.83	72.48	0	0	0	0	1	1	1	0	0	1.36	0	5.18823	145	192	468	519	30	6	159	0	0	0	0	0	0	0	0	0	0	0	0	0	0
281	1	52	1.6	110.98	0	0	0	0	1	0	0	0	1	2.92	0	5.18275	156	70	408	400	60	13	24	0	0	0	0	0	0	1	0	0	1	0	1	0	0
282	0	57	1.6	104.2	0	0	0	0	2	0		0	0	0	0	5.16906		84	384	364	58	61	-10	0	0	0	0	0	0	0	0	0	0	0	0	0	0
283	1	50	1.73	77.01	0	1	0	0	1	0	0	0	0	0	0	5.1499	184	90	396	442	27	-24	78	1	1	0	0	0	0	0	0	0	0	0	0	0	0
284	1	58	1.66	101.92	0	0	1	0	1	1	1	0	0	10.69	1	3.11294	176	100	446	518	55	-24	63	0	0	0	0	0	0	0	0	0	0	0	0	0	0
285	1	46	1.63	58.44	1	0	0	0	2	1	0	0	0	5.58	0	5.12526	172	88	392	455	68	4	67	0	0	0	0	0	0	0	0	0	0	0	0	0	0
286	0	59	1.85	99.66	0	0	0	0	2	0	0	0	0	3.8	0	5.10883		78	382	415		2	5	0	0	0	0	0	0	0	0	0	0	0	0	0	0
287	0	45	1.68	70.67	0	0	0	0	1	1	0	0	0	5.94	0	5.09514	122	80	440	440	53	-17	31	0	0	0	0	0	0	1	0	0	1	0	1	0	0
288	0	61	1.73	79.28	1	0	0	0	1	1	1	0	0	5.1	0	5.04586	130	92	446	426	65	67	66	0	0	0	0	0	0	1	0	0	0	0	1	0	0
289	0	34	1.7	82.9	0	1	0	0	1	0	0	0	1	9.38	0	5.01574	178	92	418	410	45	18	21	0	0	0	0	1	0	1	0	0	1	0	1	0	0
290	0	62	1.88	99.66	0	0	1	0	2	1	0	0	0	4.99	0	4.93634	198	96	446	504	68	-31	70	0	0	0	0	0	0	0	0	0	0	0	0	0	0
291	1	35	1.73	104.19	0	1	0	0	1	1	0	0	0	7.56	1	4.10404	136	88	382	451	40	40	29	0	0	0	0	0	0	1	0	0	1	0	0	0	0
292	0	72	1.63	86.07	0	0	0	0	2	0	0	0	0	0	1	3.86585	124	90	404	439	46	-8	33	0	0	0	0	0	0	0	0	0	0	0	0	0	0
293	0	26	1.78	69.76	0	0	0	0	1	0	0	0	0	0	0	4.90075	156	94	358	426	70	62	73	0	0	1	0	0	0	0	0	0	0	0	0	0	0
294	1	53	1.57	81.1	0	0	1	0	2	1	0	0	1	0	0	4.85969	130	84	326	443	48	-9	96	0	0	0	0	1	0	0	0	0	0	0	0	0	0
295	1	47	1.52	87	0	0	1	0	1	0		1	1	0	1	0.112252		92	390	405		70	46	0	0	0	0	0	0	0	0	0	0	0	0	0	0
296	1	47	1.6	77.01	0	0	0	0	1	0	0	0	0	0	0	4.74743	166	88	442	483	38	55	62	0	0	0	0	0	0							0	0
297	0	59	1.68	95.13	0	0	1	0	1	1	1	0	1	0	1	3.37577	172	160	426	491	29	-32	100	0	0	0	0	0	0	0	0	0	0	0	0	1	0
298	0	48	1.78	89.69	0	0	0	0	1	1	0	0	0	1.18	0	4.64339	120	104	336	399	-84	20	25	0	0	0	0	0	0	0	0	0	0	0	0	0	0
299	1	51	1.7	97.4	0	0	1	0	1	1	1	0	0	0.64	0	4.55305	158	102	404	423	36	-11	234	0	0	0	0	1	0	1	0	0	0	0	1	0	0
300	1	73	1.7	60.7	1	0	0	0	2	0	0	0	0	0	0	4.61054	140	82	444	428	57	53	67	0	0	0	0	0	0	0	0	0	0	0	0	0	0
301	0	24	1.83	74.75	0	0	0	0	2	0	0	0	0	0	0	4.57221	142	82	390	421	77	54	70	0	0	0	0	0	0	0	0	0	0	0	0	0	0
302	1	19	1.65	57.98	0	1	0	0	1	0	0	0	0	0	0	4.54757	128	92	390	441	51	29	27	0	0	0	0	0	0	0	0	0	0	0	0	0	0
303	0	31	1.88	97.39	0	0	1	0	1	1	1	0	1	0	0	4.53662	142	86	364	471	39	5	153	0	0	0	0	1	0	0	0	0	0	0	0	0	0
304	1	75	1.52	69.76	0	0	0	0	1	0	0	0	0	0	0	4.49829	166	96	502	517	48	-38	-72	0	0	0	0	1	0	0	0	0	0	0	0	0	0
305	0	53	1.78	84.71	0	0	1	0	1	1	1	0	1	2.98	0	4.49008	162	86	344	404	76	48	82	0	0	0	0	0	0	1	0	1	0	0	1	0	0
306	1	53	1.68	61.61	0	0	1	0	1	0	0	0	0	0	0	4.47912	130	80	402	454	74	83	65	0	0	0	0	0	0	0	0	0	0	0	0	0	0
307	0	38	1.8	129.56	0	0	1	0	1	1	1	0	0	2.73	0	4.43532	172	92	362	372	100	1	90	0	0	0	0	0	0	1	0	1	0	0	0	0	0
308	1	66	1.63	77.92	0	0	1	0	1	1	0	0	0	0	0	4.39973		74	314	475		81	348	0	0	0	0	0	0	1	0	1	0	0	0	0	0
309	0	49	1.78	83.81	1	0	0	0	1	0	0	0	0	0	0	4.39425	146	94	438	486	70	76	58	0	0	0	0	0	0	0	0	0	0	0	0	0	0
310	0	43	1.88	97.39	0	0	1	0	2	0	0	0	0	0	0	4.37782	142	94	396	424	37	22	27	0	0	0	0	0	0	1	0	0	1	0	1	0	0
311	1	35	1.78	88.34	0	0	0	0	2	0	0	0	0	6.83	0	4.36687	154	86	394	428	54	0	31	1	0	0	0	0	0	1	1	0	0	0	0	0	0
312	0	43	1.7	58.89	1	0	0	0	2	0	0	0	0	0.63	0	4.35592	170	104	442	442	69	83	50	0	0	0	0	0	0	0	0	0	0	0	0	0	0
313	1	64	1.68	67.95	0	0	0	0	1	0	0	0	0	0	0	4.35592	146	88	376	436	26	79	55	0	0	0	1	0	0	0	0	0	0	0	0	0	0
314	1	52	1.68	107.36	1	0	0	0	2	0	0	0	1	0	0	4.3258	184	108	472	413	80	40	26	0	0	0	0	0	0	0	0	0	0	0	0	0	0
315	1	64	1.55	83.81	0	0	1	0	1	1	1	1	0	1.46	1	3.0527	180	96	422	452	39	-24	98	0	0	0	0	0	0	0	0	0	0	0	0	0	0
316	1	55	1.63	48.02	1	0	0	0	2	0	0	1	0	0.86	0	4.30938	146	72	408	431	69	49	67	0	0	0	1	0	0	0	0	0	0	0	0	0	0
317	0	76	1.63	65.69	1	0	0	0	2	1	1	0	0	10.78	0	4.30664	180	100	394	431	11	41	6	0	0	0	0	0	0	0	0	0	0	0	0	0	0
318	1	63	1.63	128.2	0	0	1	0	1	0	0	1	1	9.21	1	0.457221	158	84	482	448	43	76	55	0	0	0	0	0	0	1	0	0	0	0	1	0	0
319	1	44	1.25	72.03	0	0	0	0	1	0	0	0	0	0	0	4.24093		120	480	361		30	259	0	0	0	0	0	0	0	0	0	0	0	0	1	0
320	0	43	1.83	101	0	0	1	0	1	1	1	0	1	0.51	1	2.34908	178	92	378	469	37	-6	269	0	0	0	0	0	0	0	0	0	0	0	0	0	0
321	1	30	1.65	64.78	1	0	0	0	2	0	0	0	0	0.46	0	4.15606	164	106	456	462	61	81	158	0	0	0	0	0	0	0	0	0	0	0	0	0	0
322	0	20	1.63	61.16	0	0	0	0	2	1	1	0	0	0	0	4.15058	148	112	416	368	50	33	19	0	0	0	0	0	0	1	1	0	0	0	1	0	0
323	0	37	1.84	93	0	0	0	0	1	1	1	0	1		1	0.755647	144	100	342	485	40	28	46	0	0	0	0	0	0	0	0	0	0	0	0	0	0
324	0	36	1.73	79.28	0	0	0	0	1	0	0	0	0	0	0	4.10678	140	86	392	410	39	75	11	0	0	0	0	0	0	0	0	0	0	0	0	0	0
325	1	20	1.63	64.33	0	1	0	0	1	0	0	0	0	0	0	4.09582	140	100	406	370	46	82	42	0	0	0	0	0	1	0	0	0	0	0	0	0	0
326	0	40	1.68	88.34	0	0	0	0	2	1	1	0	0	4.19	1	2.32717	146	114	372	447	33	-6	58	0	0	0	0	0	0	1	0	0	1	1	0	0	0
327	1	47	1.65	81.54	0	0	0	0	2	0	0	0	1	0	0	4.07118	132	80	474	419	43	37	51	0	0	0	0	0	0	0	0	0	0	0	0	0	0
328	1	22	1.68	81.54	0	0	1	0	1	0	0	1	1	1.85	0	4.03012	134	88	314	447	67	82	35	0	0	0	0	1	0	0	0	0	0	0	0	0	0
329	0	51	1.83	121.4	0	0	1	0	2	1		0	0	2.96	0	4.0219	174	102	488	392	38	-12	10	0	0	0	0	1	0	0	0	0	0	0	0	0	0
330	0	53	1.78	87.88	0	0	1	0	2	1	1	0	0	1.28	0	3.99726	180	80	400	453	50	44	40	0	0	0	0	0	0	0	0	0	0	0	0	0	0
331	0	50	1.75	101.92	0	0	0	0	2	0	0	0	0	5.14	0	3.94524	184	88	370	421	8	-22	18	0	0	0	0	0	0	1	0	1	1	0	0	0	0
332	0	41	1.78	88.34	0	0	1	0	1	1	1	0	0	2.17			182	92	378	457	62	73	67	0	0	0	0	0	0	1	0	0	1	0	1	0	0
333	0	55	1.88	112.8	1	0	0	0	1	0	0	1	1	4.82	0	3.9206	174	106	332	461	43	-51	60	0	0	0	0	0	0	0	0	0	0	0	0	0	0
334	0	33	1.78	70.22	0	0	0	0	1	0	0	0	0	3.2	0	3.90691	214	122	382	409	41	-47	103	0	0	0	0	0	0	1	0	0	0	0	1	1	0
335	0	25	1.57	81.09	1	0	0	0	2	0	0	0	0	0	0	3.90691	228	148	446	463	66	210	69	0	0	0	0	0	0	0	0	0	0	0	0	0	0
336	1	51	1.6	65.69	1	0	0	0	2	0	0	0	0	0	0	3.90418	166	84	444	502	53	28	49	0	0	0	0	0	0							0	0
337	1	45	1.6	67.95	0	0	1	0	1	1	1	1	1	0	1	0.0054757	154	78	400	502	55	-36	58	0	0	0	0	0	0	0	0	0	0	0	0	0	0
338	0	38	1.88	99.66	0	0	1	0	1	1	1	0	1	1.33	0	3.79192	172	126	364	490	39	-48	103	0	0	0	0	0	0	0	0	0	0	0	0	0	0
339	0	27	1.75	81.54	0	0	0	0	2	0	0	0	0	0	0	3.79192	144	92	406	422	43	96	45	0	0	0	0	0	1	0	0	0	0	0	0	0	0
340	0	69	1.83	124.58	0	0	1	0	2	0	0	1	0	0.61	0	3.78645		80	404	442		12	19	0	0	0	0	0	0	1	0	0	1	1	0	0	0
341	0	75	1.88	86.07	0	0	0	0	1	1	0	0	1	8.58	0	3.77276	128	92	434	516	3	-80	267	0	0	0	0	1	0	0	0	0	0	0	0	0	0
342	0	26	1.7	50.8	0	0	1	0	2	1	1	0	0	9.04	1	0.824093	168	130	350	498		-64	80	0	0	0	0	0	0	0	0	0	0	0	0	0	1
343	0	90	1.78	82.45	0	0	0	0	2	0	0	0	0	3.47	1	0.99384	176	112	418	410	37	-5	29	0	0	0	0	0	0	0	0	0	0	0	0	0	0
344	0	61	1.75	61.61	0	0	0	0	2	1	1	0	1	6.58	0	3.6961	194	114	384	467	80	59	63	0	0	0	0	0	0	0	0	0	0	0	0	0	0
345	0	56	1.57	68.86	0	0	1	0	2	0	0	0	0	0	0	3.68515		116	540	405	46	12	26	0	0	0	0	0	0	0	0	0	0	0	0	0	0
346	0	37	1.83	129.1	0	0	1	0	1	0	0	0	0	0	0	3.68515	168	112	412	463	47	70	63	0	0	0	0	0	0	0	0	0	0	0	0	0	0
347	0	43	1.85	86.07	0	0	0	0	1	0	0	0	0	0	0	3.6742	190	104	440	453	48	20	27	0	0	0	0	0	0	0	0	0	0	0	0	0	0
348	1	66	1.63	69.76	0	0	0	0	2	1	1	1	1	0	0	3.67146	186	170	462	491	56	-33	205	0	0	0	0	0	0	0	0	0	0	0	0	1	0
349	1	44	1.68	65.69	0	0	0	0	2	0	0	0	0	0	0	3.65777	160	78	432	445	76	-11	2	0	0	0	0	0	0	0	0	0	0	0	0	0	0
350	0	69	1.73	95.58	0	0	0	0	1	1	1	0	0	0	0	3.65777	168	156	428	490	55	-21	125	0	0	0	0	0	0	0	0	0	0	0	0	1	0
351	0	66	1.818	84.7	0	0	0	0	2	0	0	0	1	4.51	0	3.64956		78	358	479		-45	81	1	0	0	0	0	0	0	0	0	0	0	0	0	0
352	1	45	1.65	62.51	1	0	0	0	2	0	0	0	0	0	0	3.6386	144	72	456	432	59	68	53	0	0	0	0	0	0	0	0	0	0	0	0	0	0
353	0	52	1.8	60.7	0	0	1	0	1	1	1	1	1	0	0	3.5729	166	96	404	488	5	10	84	0	0	0	0	0	0	0	0	0	0	0	0	0	0
354	0	38	1.6	89.69	0	0	1	0	1	1		1	1	0	0	3.57016		84	292	398		-42	29	0	1	0	0	0	0	0	0	0	0	0	0	0	0
355	1	47	1.73	74.75	0	0	1	0	1	0	0	0	0	0	0	3.55921	116	88	366	417	48	53	-3	0	0	0	0	1	0	0	0	0	0	0	0	0	0
356	0	76	1.8	85.62	0	0	0	0	1	1	1	0	1	2.11	0	3.55647	226	176	502	505	60	-51	106	0	0	0	0	0	0	0	0	0	0	0	0	1	0
357	1	45	1.64	107.1	0	1	0	0	1	1	0	1	0	23.17	1	1.14168	164	76	452	477	58	258	84	1	0	0	0	0	0	0	0	0	0	0	0	0	0
358	1	53	1.68	74.75	0	0	1	0	2	0	0	0	0	0	0	3.53457	124	84	404	429	67	49	66	0	0	0	0	1	0	0	0	0	0	0	0	0	0
359	0	20	1.85	71.12	0	0	0	0	2	0	0	0	0	2.34	0	3.53457	104	96	406	377	66	84	38	0	0	0	0	0	0	0	0	0	0	0	0	0	0
360	1	44	1.7	79.28	0	0	0	0	2	0	0	0	0	0	0	3.50171	138	82	398	417	11	16	33	0	0	0	0	0	0	0	0	0	0	0	0	0	0
361	0	59	1.85	97.39	0	0	1	0	2	1	1	1	1	0	0	3.4935	136	100	356	449	58	-30	26	0	0	0	0	1	0							0	0
362	1	72	1.63	67.04	0	0	1	0	2	0	0	0	0	0	0	3.48528	160	120	400	468				0	0	0	0	0	0	0	0	0	0	0	0	0	0
363	0	24	1.73	89.69	0	1	0	0	1	0	0	0	0	1.06	0	3.48255	172	94	426	392	59	20	-21	0	0	0	0	1	0	1	0	0	1	1	1	0	0
364	0	21	1.7	108.72	0	1	0	0	1	0	0	1	1	21.91	0	3.48255	148	104	322	391	48	83	48	0	0	0	0	1	0	0	0	0	0	0	0	0	0
365	0	24	1.88	83.81	0	0	0	0	1	0	0	1	0	0	1	0.323066	144	108	352	451	59	30	33	1	0	0	0	0	0	0	0	0	0	0	0	0	0
366	0	54	1.93	80.18	0	1	0	0	1	0	0	0	1	0	0	3.43326	132	110	418	454	-3	55	58	0	0	0	0	0	0	0	0	0	0	0	0	0	0
367	0	66	1.8	97.39	1	0	0	0	2	0	0	0	0	0	0	3.40589		164	490	418	33	-44	9	0	0	0	0	0	0	0	0	0	0	0	0	0	1
368	0	50	1.88	97.39	0	0	1	0	1	0	0	0	0	2.67	1	0.0054757	144	84	342	452	61	70	25	0	0	0	0	1	0	0	0	0	0	0	0	0	0
369	0	45	1.83	83.5	0	0	1	0	2	1	1	0	0	0	0	3.38946	156	86	366	435	65	-33	83	1	0	0	0	1	0	0	0	0	0	0	0	0	0
370	0	42	1.68	63.87	0	0	1	0	2	1	1	0	0	0	0	3.38672	168	96	374	420	45	-7	22	0	0	0	0	0	0	0	0	0	0	0	0	0	0
371	0	35	1.91	99.66	1	0	0	0	2	0	0	0	0	9.17	0	3.34292	172	92	368	376	29	43	26	1	0	0	0	0	0	0	0	0	0	0	0	0	0
372	1	45	1.7	83.81	0	1	0	0	1	0		0	0	0	0	3.32101	158	92	418	451	34	66	32	1	0	0	0	0	0	0	0	0	0	0	0	0	0
373	0	65	1.7	74.75	1	0	0	0	2	1	0		0	2.41	0	3.2553	200	92	412	414	33	9	27	0	0	0	0	0	0	0	0	0	0	0	0	0	0
374	1	45	1.6	55.27	0	1	0	0	1	0	0	0	0	0	0	3.24435	154	70	406	438	64	52	58	0	1	0	0	0	0	0	0	0	0	0	0	0	0
375	1	57	1.63	57.98	0	0	0	0	1	0	0	0	1	0	0	3.19781	184	72	376	433	80	36	70	0	0	0	0	0	0	0	0	0	0	0	0	0	0
376	0	60	1.78	83.81	0	0	0	0	1	1	1	0	1	11.49	0	3.19781	194	98	452	462	63	47	143	1	1	0	0	1	0	0	0	0	0	0	0	0	0
377	1	67	1.68	86.98	0	0	0	0	2	1	0	0	1	0	0	3.1896	150	88	372	432	75	-1	11	0	0	0	0	0	0	0	0	0	0	0	0	0	0
378	1	53	1.6	48.02	0	0	0	0	2	0	0	0	0	0	0	3.13758	146	94	432	420	76	97	70	0	0	0	0	0	0	0	0	0	0	0	0	0	0
379	1	71	1.52	85.16	0	0	0	0	1	1	1	0	0	4.33	0	3.13758	148	156	432	563	47	-1	-22	0	0	0	0	0	0	0	0	0	0	0	0	0	1
380	1	67	1.75	87.88	0	0	1	0	2	0	0	1	0	0.54	1	1.24846	164	102	424	477	40	-41	22	0	0	0	0	0	0	0	0	0	0	0	0	0	0
381	0	67	1.85	73.39	0	0	1	0	2	1	1	0	0	0	0	3.12115	160	160	360	380				0	0	0	0	0	0	0	0	0	0	0	0	1	0
382	1	39	1.68	133.63	0	0	1	0	2	0	0	1	0	0	0	2.13279	160	78	396	460	43	45	44	0	0	0	0	0	0	1	0	0	0	0	1	0	0
383	0	72	1.8	67.5	0	0	1	0	1	1	1	1	1	4.78	1	2.22861	202	116	382	487	79	-44	112	0	1	0	0	0	0	0	0	0	0	0	0	0	0
384	0	53	1.83	101.93	0	0	0	0	2	1	1	0	0	0	0	3.09377	154	96	400	434	23	6	25	0	0	0	0	0	0	0	0	0	0	0	0	0	0
385	1	49	1.64	77.01	0	1	0	0	1	0	0	0	1	20.84	1	0.235455	136	88	368	391	17	9	54	0	0	0	0	0	0	0	0	0	0	0	0	0	0
386	0	61	1.73	81.54	0	0	0	0	2	0	0	0	0	3.61	0	3.08282	166	158	484	507	17	-10	185	0	0	0	0	1	0	0	0	0	0	0	0	0	0
387	0	61	1.91	116.42	0	0	0	0	1	0		0	0	0	0	3.07461	178	92	430	432	36	-45	19	1	1	0	0	0	0	0	0	0	0	0	0	0	0
388	0	48	1.73	55.72	1	0	0	0	1	1	0	0	1	0.92	0	3.06092		140	412	498		23	57	0	0	0	0	0	0	0	0	0	0	0	0	1	0
389	1	67	1.7	65.69	1	0	0	0	1	0	0	0	1	0	0	2.987	180	86	448	416	69	-52	15	0	0	0	0	1	0	0	0	0	0	0	0	0	0
390	0	69	1.78	63.42	0	0	0	0	1	1	0	1	1	0.98	1	0.0355921	122	82	330	432	66	-36	63	0	1	0	0	0	0	0	0	0	0	0	0	0	0
391	0	62	1.65	90.15	0	0	0	0	2	1	0	0	0	11.35	1	0.342231	160	84	404	423	49	116	0	0	0	0	0	0	0	0	0	0	0	0	0	0	0
392	1	49	1.57	90.6	0	0	1	0	2	0	0	0	0	0	0	2.96783	154	90	454	449	41	12	7	0	0	0	0	0	0	0	0	0	0	0	0	0	0
393	1	30	1.63	66.14	0	1	0	0	1	0	0	0	0	0	0	2.95962	164	76	368	419	16	35	-1	0	0	0	0	0	0	0	0	0	0	0	0	0	0
394	1	26	1.55	54.81	0	0	0	0	1	1	1	0	0	7.7	0	2.90212	126	88	322	429	70	62	81	0	0	0	0	0	0							0	0
395	1	44	1.57	70.67	0	0	0	0	1	0	0	0	0	0	0	2.89938	148	82	392	429	54	-20	4	0	1	0	0	0	0	0	0	0	0	0	0	0	0
396	0	58	1.91	118.69	0	0	0	0	2	1	0	1	1	3.36	0	2.88296	160	146	474	481	57	50	61	0	0	0	0	0	0	0	0	0	0	0	0	1	0
397	0	40	1.83	113.25	1	0	0	0	1	0	0	0	0	1.89	0	2.87201	200	104	448	408	21	-19	10	0	0	0	0	0	0	1	0	1	1	0	0	0	0
398	0	59	1.68	65.69	0	0	1	0	2	0	0	0	0	0.78	1	0.0574949	118	80	318	418	70	25	55	0	0	0	0	0	0	0	0	0	0	0	0	0	0
399	0	26	1.83	64.78	0	1	0	0	1	1	1	0	0	12.96	0	2.83368	182	88	302	426	73	84	91	0	0											0	0
400	1	27	1.6	83.35	1	0	0	0	1	1	0	0	0	0	0	2.80356	166	78	366	483	30	67	117	0	0	1	0	0	0	0	0	0	0	0	0	0	0
401	1	65	1.57	54.36	0	0	1	0	1	1	1	1	0	10.31	0	2.79808	232	76	292	407	34	-45	119	0	1	0	0	0	0	1	0	0	1	0	0	0	0
402	0	41	1.78	73.84	1	0	0	0	2	0	0	0	0	0	0	2.78987	150	92	384	411	55	71	40	0	0	0	0	0	0	0	0	0	0	0	0	0	0
403	0	59	1.8	97.39	0	0	0	0	2	0	0	0	0	9.73	0	2.78439	190	110	424	402	41	-18	-10	0	0	0	0	1	0	0	0	0	0	0	0	0	0
404	1	22	1.63	58.89	0	0	0	0	2	0	0	0	0	0	0	2.73785	240	80	356	418	77	83	36	0	0	0	0	0	0	0	0	0	0	0	0	0	0
405	1	39	1.68	74.75	0	0	0	0	2	1	0	0	0	3.95	0	2.73785	146	72	330	436	22	42	12	0	1	0	0	0	0	0	0	0	0	0	0	0	0
406	1	48	1.63	70.22	0	0	1	0	1	1	0	0	0	0.95	0	2.72964	132	70	404	465	41	48	50	1	0	0	0	0	0	1	0	0	0	0	1	0	0
407	1	65	1.6	62.51	1	0	0	0	2	0	0	0	0	0	0	2.71321	148	86	430	403	62	8	23	1	1	0	0	0	0	0	0	0	0	0	0	0	0
408	0	60	1.83	124.58	0	0	0	0	1	0	0	0	0	7.59	0	2.68857	164	84	378	419	50	8	26	1	0	0	0	0	0	1	0	0	1	0	1	0	0
409	1	65	1.68	80.63	1	0	0	0	2	0	0	0	0	0	0	2.67762	144	80	408	465	13	-28	45	0	1	0	0	0	0	0	0	0	0	0	0	0	0
410	0	72	1.68	77.01	0	0	1	0	1	1	1	0	0	0.89	0	2.60096	210	154	432	495	16	-38	111	0	0	0	0	0	0	0	0	0	0	0	0	1	0
411	0	42	1.83	99.66	0	0	0	0	1	0	0	0	0	0	0	2.59548	172	92	362	376	48	68	-40	0	0	0	0	1	0	0	0	0	0	0	0	0	0
412	0	38	1.65	67.95	0	0	1	0	2	1	0	0	1	4.6	0	2.59274	140	82	294	424	65	21	46	0	1	0	0	0	0	1	0	0	0	1	1	0	0
413	0	42	1.8	108.72	1	0	0	0	1	0	0	1	1	0	0	2.56263	244	126	486	451	31	0	8	0	0	0	0	1	0	0	0	0	0	0	0	0	0
414	0	29	1.91	86.07	0	0	0	0	1	0	0	0	0	7.41	0	2.54073	170	84	372	420	71	100	-22	0	0	0	0	1	0	0	0	0	0	0	0	0	0
415	1	58	1.65	117.78	0	0	1	0	2	0	0	0	0	9.93	1	0.0903491		104	368	397		116	29	0	0	0	0	0	0	0	0	0	0	0	0	0	0
416	1	57	1.68	67.95	1	0	0	0	2	0	0	0	0	0	0	2.48049	150	80	466	461	0	63	56	0	1	0	0	0	0	0	0	0	0	0	0	0	0
417	0	53	1.68	81.54	0	0	1	0	1	1	1	0	0	13.21	0	2.48049	180	98	362	464	42	37	80	1	0	0	0	1	0	1	0	0	1	1	1	0	0
418	0	32	1.85	147.68	0	1	0	0	1	0	0	1	1	32.82	0	2.46133	158	80	394	465	9	41	181	0	0	0	0	1	0	1	1	0	0	0	1	0	0
419	0	48	1.73	76	0	1	0	0	1	1	1	0	0	0	1	0.676249		120	376	459		18	53	0	0	0	0	0	0	0	0	0	0	0	0	0	0
420	0	64	1.75	85.16	0	0	1	0	2	1	1	0	0	3.76	0	2.4449	174	88	392	479	57	-15	51	0	0	0	0	0	0	0	0	0	0	0	0	0	0
421	0	30	1.8	77.01	0	0	1	0	2	0	0	0	0	0	0	2.43943	144	118	380	441	60	81	36	0	0	0	0	0	0	0	0	0	0	0	0	0	1
422	1	62	1.65	62.51	1	0	0	1	2	1	1	0	0	0	0	2.43943	136	84	356	435	46	53	35	0	0	0	0	0	0	0	0	0	0	0	0	0	0
423	0	66	1.65	67.95	0	1	1	0	1	0	0	0	1	1.53	0	2.42574	172	82	400	396	54	22	42	1	0	0	0	0	0	0	0	0	0	0	0	0	0
424	1	71	1.73	58.44	0	0	0	0	1	0	0	0	0	0	0	2.40931	186	96	396	451	69	-28	-44	0	0	0	0	1	0	0	0	0	0	0	0	0	0
425	0	59	1.7	77.01	0	0	1	0	2	0	0	0	0	0	0	2.40657	162	140	586	440	74	54	46	0	0	0	0	0	0	0	0	0	0	0	0	1	0
426	0	59	1.8	108.72	0	0	0	0	1	0	0	0	0	0	0	2.39836	168	72	412	438	71	58	65	0	1	0	0	0	0	0	0	0	0	0	0	0	0
427	0	62	1.78	86.98	0	0	0	0	1	1	1	0	1	6.73	0	2.39288	172	92	346	384	61	-14	4	0	0	0	0	1	0	1	0	1	1	0	0	0	0
428	1	61	1.57	79.73	0	0	0	0	1	1	1	1	0	0.66	0	2.39014	130	138	482	566	41	-11	-1	0	0	0	0	1	0	1	0	0	1	0	0	1	0
429	0	67	1.78	115.06	1	0	1	0	1	0	0	0	0	3.86	0	2.37098	222	106	394	460	34	-37	31	0	0	0	0	0	0	0	0	0	0	0	0	0	0
430	0	57	1.73	95.13	0	0	1	0	2	1		0	0	0	0	2.36824	190	146	462	449	30	34	13	0	0	0	0	0	0	1	0	0	0	0	1	1	0
431	0	45	1.8	106.46	0	0	0	0	2	0	0	0	0	0	0	2.36824	176	94	354	411	44	59	30	0	0	0	0	0	0	0	0	0	0	0	0	0	0
432	1	56	1.65	83.81	0	0	1	0	2	1	1	0	1	0.85	0	2.35181	154	140	408	541	76	101	61	0	0	0	0	0	0	0	0	0	0	0	0	0	0
433	0	46	1.75	82	0	0	0	1	2	0	0	0	0	0	0	2.33265	192	88	390	402	15	59	12	0	0	0	0	1	0	0	0	0	0	0	0	0	0
434	1	39	1.57	80.63	1	0	0	0	2	0	0	0	0	0	0	2.33265	138	88	410	422	45	47	58	0	0	0	0	0	0	0	0	0	0	0	0	0	0
435	1	64	1.7	55.27	0	0	0	0	2	0	0	0	0	0	0	2.33265	148	144	480	487	73	25	78	0	0	0	0	0	0	0	0	0	0	0	0	1	0
436	1	47	1.69	56.63	0	0	0	1	2	0	0	0	1	0	0	2.32444	144	94	418	385	62	81	75	0	0	0	0	0	0	0	0	0	0	0	0	0	0
437	0	21	1.96	135.9	1	0	0	0	1	0	0	0	0	0	0	2.31348	166	118	374	376	67	77	52	0	0	0	0	0	0	0	0	0	0	0	0	0	0
438	0	77	1.57	49.83	0	0	1	0	1	1	1	1	0	4.41	0	2.30801	142	72	350	442	50	33	34	0	0	0	0	1	0	0	0	0	0	0	0	0	0
439	1	64	1.57	60.7	0	0	0	1	2	1	1	0	1	0	0	2.26694	186	88	374	455	67	24	11	0	0	0	0	1	0	0	0	0	0	0	0	0	0
440	0	59	1.78	98.3	1	0	0	0	1			0	0	15.94	0	2.26694		172	406	512		162	7	0	1	0	0	0	0	0	0	0	0	0	0	0	1
441	1	81	1.63	76.1	0	0	0	0	2	0	0	0	0	0	0	2.25873	204	120	512	512	-15	76	192	0	0	0	0	1	0	0	0	0	0	0	0	0	0
442	1	50	1.7	79.73	0	0	1	0	1	0	0	0	1	2.9	0	1.02396	140	96	404	505	57	37	140	0	0	0	0	1	0	0	0	0	0	0	0	0	0
443	0	49	1.78	79.28	0	0	1	0	2	1	0	0	0	0.85	0	2.23956	118	98	388	424	49	61	50	0	0	0	0	0	0	0	0	0	0	0	0	0	0
444	0	56	1.68	66.14	1	0	0	0	2	1	0	0	0	0	0	2.23682	108	122	438	440	27	-20	90	0	0	0	0	0	0	0	0	0	0	0	0	1	0
445	0	24	1.91	90.6	0	0	0	0	2	0	0	0	0	0	0	2.17933	200	82	323	413	60	50	40	0	0	0	0	0	0	0	0	0	0	0	0	0	0
446	1	69	1.5	77.01	0	0	1	0	2	1	1	0	0	9.37	0	2.17659	178	116	390	477	20	-26	12	0	0	0	0	0	0	1	1	1	0	0	1	0	0
447	1	50	1.57	53.91	0	0	1	0	2	1	1	0	1	0	0	2.1629	110	146	450	559	53	232	46	0	0	0	0	0	0	0	0	0	0	0	0	0	0
448	0	67	1.85	74.75	0	0	1	0	1	0	0	0	0	0	0	2.12457	142	92	398	400	48	40	45	0	0	0	0	0	0	1	0	0	0	1	1	0	0
449	0	84	1.83	95.13	0	0	1	0	2			0	0	2.99	0	2.12183		94	374	484		-1	28	0	0	0	0	0	0	1	0	1	0	0	1	0	0
450	0	71	1.83	94.22	0	0	0	0	2	0	0	0	0	0	0	2.1191	196	110	426	407	57	-16	16	0	1	0	0	0	0	0	0	0	0	0	0	0	0
451	1	71	1.53	56	1	0	0	0	1	1	1	1	0	0	1	0.298426		80	352	469		-16	25	0	0	0	0	0	0	0	0	0	0	0	0	0	0
452	0	34	1.65	62.51	1	0	0	0	1	0	0	0	1	0	0	2.09993	138	94	406	459	47	24	96	0	0	0	0	1	0	0	0	0	0	0	0	0	0
453	1	73	1.55	72.62	0	0	1	0	1	1		0	0	0	1	1.13895	144	82	340	455	25	16	21	0	0	0	0	0	0	1	0	1	0	0	0	0	0
454	0	46	1.78	100	1	0	0	0	1	0	0	0	1	0	0	2.08624	160	98	388	442	51	39	16	0	0	0	0	1	0	0	0	0	0	0	0	0	0
455	1	79	1.63	59.8	0	0	1	0	1	1	1	1	1	1.41	1	0.514716		74	326	458		83	204	1	0	0	0	1	0	0	0	0	0	0	0	0	0
456	1	44	1.63	80.18	0	0	1	0	1	1	1	0	0	0	1	0.0848734	178	102	480	491	21	-17	159	0	0	0	0	1	0	0	0	0	0	0	0	0	0
457	0	27	1.85	92.87	0	1	0	0	1	0		0	1	8.56	0	2.04791	158	90	352	408	-5	39	16	0	0	0	0	0	0	0	0	0	0	0	0	0	0
458	0	64	1.65	72.48	0	0	0	0	1			0	0	0	0	2.03696		90	394	409		13	-41	0	0	0	0	0	0	1	0	1	0	1	1	0	0
459	1	59	1.6	53	0	0	1	0	2	1	0	0	1	0	1	0.0876112	148	86	370	484	40	26	-24	0	0	0	1	0	0	0	0	0	0	0	0	0	0
460	1	63	1.63	61.61	0	0	1	0	2	0	0	0	0	0	0	2.02601	156	138	468	497	67	11	59	0	0	0	0	0	0	0	0	0	0	0	0	1	0
461	1	24	1.6	54.81	0	0	0	0	1	0	0	0	0	4.28	0	2.02327	172	78	446	471	34	77	119	0	0	0	0	1	0	0	0	0	0	0	0	0	0
462	0	44	1.73	90.6	0	0	0	0	2	0	0	0	0	2.58	0	1.9822	138	86	358	389	56	32	-82	0	0	0	0	1	0	1	0	0	0	1	1	0	0
463	0	66	1.8	90.6	0	0	1	0	1	1	1	0	0	12.96	1	0.758385	202	116	480	507	34	-20	176	0	0	0	0	1	0	1	1	0	1	0	0	0	0
464	0	57	1.8	95.13	0	0	1	0	2	1	1	0	0	27.89	0	1.94114	200	72	338	399	49	10	-156	0	0	0	0	0	0	0	0	0	0	0	0	0	0
465	1	44	1.73	80.18	0	0	1	0	2	1	1	0	0	0.29	0	1.93018	166	84	456	522	45	17	-8	0	0	0	0	1	0	0	0	0	0	0	0	0	0
466	0	49	1.98	95.13	1	0	0	0	1	0	0	1	1	0	0	1.92745	158	92	462	472	32	56	48	0	1	0	0	0	0	0	0	0	0	0	0	0	0
467	1	54	1.78	86.07	0	1	0	0	1	1	1		0	0	1	1.00205	180	90	412	501	44	-8	60	0	0	0	0	0	0							0	0
468	1	24	1.6	94.22	0	0	1	0	1	1	1	1	1	0	1	0.0219028	168	76	330	446	31	68	6	0	0	0	0	1	0	1	0	0	0	1	1	0	0
469	0	70	1.85	128.88	1	0	1	0	2			1	0	0	1	0.309377		186	424	532		161	-4	0	1	0	0	0	0	0	0	0	0	0	0	0	1
470	1	72	1.63	87.2	1	0	1	0	1	1	1		1	0	1	0.0602327	144	98	432	540	44	-31	141	0	0	0	0	1	0	0	0	0	0	0	0	0	0
471	0	63	1.78	90.6	1	0	0	0	2	1	1	0	0	2.88	0	1.90554	138	88	432	462	52	-28	-1	0	0	0	0	0	0	0	0	0	0	0	0	0	0
472	0	75	1.52	64.78	0	0	1	0	2	1	1	1	1	1.46	0	1.89185	180	80	438	479	25	23	147	1	1	0	0	1	0	0	0	0	0	0	0	0	0
473	1	61	1.66	67.95	0	0	0	1	2	0	0	0	0	0	0	1.89185	178	78	402	397	35	33	55	0	0	0	0	0	0	0	0	0	0	0	0	0	0
474	0	31	1.75	88.34	0	0	0	0	1	0	0	0	0	1.38	0	1.89185	166	92	434	403	76	30	-34	0	0	0	1	1	0	1	1	0	1	0	1	0	0
475	0	65	1.77	86.07	0	0	1	0	2	1	1	0	0	0.26	0	1.88912		82	394	510		24	27	0	0	0	0	0	0	0	0	0	0	0	0	0	0
476	0	74	1.8	106.45	1	0	0	0	1	1		1	0	0	0	1.88638	188	110	472	459	56	1	43	0	0	0	0	0	0	0	0	0	0	0	0	0	0
477	1	61	1.6	91.05	1	0	0	0	2	0	0	0	0	0	0	1.88364	198	90	482	435	60	70	55	0	0	0	0	0	0							0	0
478	1	22	1.57	58.89	0	0	0	0	1	0	0	0	0	0	0	1.86995	148	122	490	451	27	-10	20	0	0	0	0	1	0	0	0	0	0	0	0	0	1
479	1	67	1.7	68.4	0	0	0	0	2	0	0	0	0	0	0	1.85352	164	134	404	469	63	-8	31	0	1	0	0	0	0	0	0	0	0	0	0	0	1
480	0	67	1.68	76.1	0	0	0	1	2	0	0	0	0	0.46	0	1.84531	138	92	386	413	36	10	28	0	0	0	0	0	0	0	0	0	0	0	0	0	0
481	1	71	1.6	49.83	1	0	0	0	2	0	0	0	0	0	0	1.8371	182	82	416	422	81	75	59	0	0	0	0	0	0	0	0	0	0	0	0	0	0
482	1	55	1.6	67.95	1	0	0	0	2	0	0	0	0	0	0	1.8371	150	82	406	453	33	46	51	0	0	0	0	0	0	0	0	0	0	0	0	0	0
483	1	72	1.52	64.33	1	0	0	0	2	0	0	0	0	2.71	0	1.83436	148	72	432	432	57	-2	40	0	1	0	0	0	0	0	0	0	0	0	0	0	0
484	0	45	1.83	172.14	0	0	1	0	2	0	0	0	0	0	0	1.83162	126	94	352	421	21	-26	35	0	0	0	0	0	0	0	0	0	0	0	0	0	0
485	0	72	1.8	90.15	1	0	0	0	1	1	1	0	0	0	0	1.82615		98	390	484		28	12	0	0	0	0	0	0	0	0	0	0	0	0	0	0
486	0	52	1.73	72.48	0	0	1	0	1	1	1	0	0	9.37	0	1.80972	150	106	376	443	78	24	-16	0	1	0	0	0	0	1	1	0	0	1	0	0	0
487	0	74	1.85	113.7	1	0	0	0	1	1	1	0	0	4.23	0	1.80972	200	106	456	492	-14	-22	37	0	0	0	0	0	0	0	0	0	0	0	0	0	0
488	0	38	1.8	93.77	1	0	0	0	1	0	0	0	0	0	0	1.80698	156	92	378	433	46	21	53	0	0	0	0	0	0	1	0	1	1	0	0	0	0
489	1	25	1.63	49.83	0	0	1	0	2			0	1	0	1	0.112252	158	84	326	449	59	35	3	0	1	0	0	0	0	0	0	0	0	0	0	0	0
490	1	54	1.73	85.16	0	1	0	0	1	0	0	0	0	0	0	1.79877	176	88	376	441	48	-14	-2	0	0	0	0	1	0	0	0	0	0	0	0	0	0
491	0	46	1.83	95.13	0	1	0	0	1	0	0	0	1	4.28	0	1.79877	156	96	368	445	54	15	25	0	0	0	0	0	0	0	0	0	0	0	0	0	0
492	0	73	1.88	84.26	1	0	0	0	2	0	0	0	0	3.55	0	1.79603	142	90	403	379	54	52	62	0	0	0	0	0	0	0	0	0	0	0	0	0	0
493	0	66	1.85	112.34	1	0	0	0	1	1		1	0	2.56	1	0.807666	192	84	528	553	66	52	95	0	1	0				0	0	0	0	0	0	0	0
494	0	45	1.8	72.48	0	0	1	0	2	1	1	0	1	5.67	0	1.7577	136	136	406	512	58	-29	163	0	1	0	0	1	0	0	0	0	0	0	0	0	0
495	0	41	1.73	72.48	0	0	0	0	2	0	0	0	0	0	0	1.71389	138	84	364	419	77	39	41	0	0	0	0	0	0	0	0	0	0	0	0	0	0
496	0	20	1.83	88.79	1	0	0	0	2	0	0	0	0	1.31	0	1.70294	192	108	390	421	63	91	51	0	0	1	0	0	0	0	0	0	0	0	0	0	0
497	1	58	1.75	96.94	1	0	1	0	1	1		0	0	1.81	1	0.421629		86	398	462		6	214	0	0	0	0	0	0	0	0	0	0	0	0	0	0
498	0	70	1.8	101.92	0	0	0	1	2	1	0	0	0	7.03	0	1.6564	168	98	358	445	54	-55	21	0	0	0	0	0	0	0	0	0	0	0	0	0	0
499	0	35	1.83	107.36	0	0	1	0	2	1	1	0	0	0.72	0	1.63723	152	106	382	420	34	37	226	0	0	1	0	1	0	0	0	0	0	0	0	0	0
500	0	71	1.8	139.98	1	0	0	0	2	1		0	1	5.59	0	1.6345	254	88	402	442	67	4	245	0	1	0	0	0	0	0	0	0	0	0	0	0	0
501	0	52	1.91	103.28	0	0	1	0	1	1	1	1	1	2.37	1	1.01848	146	156	384	514	63	-29	112	0	0	0	0	0	0	0	0	0	0	0	0	1	0
502	0	58	1.91	123.67	1	0	0	0	2	0	0	0	0	4.07	0	1.62081	182	100	444	439	31	-9	28	0	0	0	0	0	0	1	0	0	1	0	0	0	0
503	1	45	1.65	149.49	1	0	0	0	1	0		0	0	0	1	0.128679	150	80	374	479	47	33	15	0	0	0	0	1	0	0	0	0	0	0	0	0	0
504	0	58	1.98	106.45	1	0	0	0	2	0	0	0	0	0	0	1.59617	206	104	394	416	-7	9	13	0	1	0	0	0	0	0	0	0	0	0	0	0	0
505	0	32	1.83	119.46	0	0	1	0	1	1	1	0	1	1.58	0	1.58795	180	188	462	562	-12	41	-83	0	0	0	0	0	0	1	0	0	0	1	0	1	0
506	0	22	1.83	90.6	0	0	0	0	2	0	0	0	0	0	0	1.577	128	104	396	361	56	96	69	0	0	1	0	0	0	1	0	0	0	1	0	0	0
507	1	39	1.68	67.04	0	0	1	0	2	1	1	0	0	0	0	1.577	150	80	432	442	-10	-1	-14	0	0	0	0	1	0	0	0	0	0	0	0	0	0
508	0	62	1.91	117	1	0	0	0	1	1	0	0	0	5.36	0	1.56605	198	78	492	495	47	-4	61	0	0	0	0	0	0	0	0	0	0	0	0	0	0
509	0	64	1.73	93.7	0	0	1	0	1	1	1	1	1	0	0	1.55784	140	90	370	505	62	-53	14	0	0	0	0	0	0	0	0	0	0	0	0	0	0
510	1	44	1.6	61.61	0	0	1	0	1	1		0	1	0	0	1.54141	134	120	418	493	30	102	-72	0	1	0	0	1	0	0	0	0	0	0	0	0	0
511	0	55	1.73	63.42	0	0	1	0	2	1		0	1	0	0	1.52225	174	144	372	494	58	-78	91	0	0	0	0	1	0	0	0	0	0	0	0	0	0
512	1	61	1.6	89.24	0	0	0	0	2	0	0	1	1	0	0	1.52225	600	124	598	463	28	116	158	0	0	0	0	1	0	0	0	0	0	0	0	0	0
513	0	66	1.78	104.64	0	0	1	0	1	1			0	0	0	1.51129		90	360	450		-77	40	0	1	0	0	0	0	0	0	0	0	0	0	0	0
514	0	55	1.7	86.98	0	0	1	0	1	1		1	1	0.93	0	1.50582		106	340	436		-80	83	0	0	0	0	0	0	0	0	0	0	0	0	0	0
515	0	83	1.7	76.56	1	0	0	0	2	0	0	0	0	0	0	1.50308	188	90	404	410	41	-34	29	0	0	0	0	0	0	0	0	0	0	0	0	0	0
516	0	59	1.7	79.73	0	0	1	0	2	1	1	0	0	6.53	0	1.50308		102	438	486		-15	-25	0	0	0	0	0	0	0	0	0	0	0	0	0	0
517	1	59	1.63	87.88	0	1	0	0	1	0	0	0	0	8.27	0	1.49213	148	78	424	416	36	7	59	1	0	0	0	0	0	1	0	1	1	0	0	0	0
518	1	31	1.55	54.81	1	0	0	0	1	0	0	0	0	0	0	1.46201	112	128	438	553	46	-15	105	0	0	0	0	0	0							0	0
519	0	58	1.83	92.41	0	0	1	0	2	1	0	0	0	0	0	1.46201	150	92	366	450	38	21	54	0	0	0	0	0	0	0	0	0	0	0	0	0	0
520	1	20	1.6	75.2	0	0	0	0	2	1	1	0	1	0	0	1.44559	138	78	404	432	46	31	15	0	0	0	0	0	0	0	0	0	0	0	0	0	0
521	0	55	1.83	75.6	0	0	1	0	1	1	1	0	0	1.33	0	1.43463	154	102	364	499	47	-22	77	0	0	0	0	0	0	0	0	0	0	0	0	0	0
522	0	55	1.91	79.73	1	0	0	0	1	1	1	0	0	4.22	0	1.42916	176	112	404	404	81	57	50	0	0	0	0	0	0	0	0	0	0	0	0	0	0
523	0	59	1.88	90.6	1	0	0	0	2			0	1	9.89	0	1.42642		104	393	390		6	65	0	0	0	0	0	0	0	0	0	0	0	0	0	0
524	1	54	1.64	66.14	1	0	0	0	2	0	0	0	0	0	0	1.42368	144	88	434	478	-10	-16	56	0	0	0	0	0	0	1	0	0	1	0	0	0	0
525	1	54	1.61	71.57	0	1	0	0	1	1	1	0	0	0	0	1.40452	160	92	366	523	61	-68	137	0	0	0	0	1	0	0	0	0	0	0	0	0	0
526	1	22	1.78	61.16	0	1	0	0	1	0	0	0	0	0	0	1.39357	140	88	392	449	71	90	62	0	0	0	0	0	0	0	0	0	0	0	0	0	0
527	1	24	1.83	74.75	0	0	0	1	2	0	0	0	0	0	0	1.38809	140	90	366	442	49	14	4	0	0	0	0	0	0	0	0	0	0	0	0	0	0
528	0	63	1.37	67.04	0	0	1	0	1	1	1	0	0	0	0	1.3525	156	178	510	500	7	-26	129	0	0	0	0	0	0	0	0	0	0	0	0	1	0
529	0	37	1.85	86.07	0	0	1	0	2	0	0	0	0	0	0	1.33333	118	88	380	407	55	50	34	0	0	0	0	0	0	0	0	0	0	0	0	0	0
530	1	57	1.73	133.63	0	0	1	0	1	1	0	0	0	0	0	1.32786	168	86	368	462	19	18	40	0	0	0	0	1	0	0	0	0	0	0	0	0	0
531	0	69	1.73	81.54	1	0	0	0	2	0	0	0	0	1.5	0	1.29774	158	110	438	462	67	81	31	0	0	0	0	0	0	0	0	0	0	0	0	0	0
532	0	42	1.73	76.56	0	0	1	0	1	1	1	0	0	15.07	0	1.28953	146	152	404	529	47	8	156	0	0	0	0	1	0	0	0	0	0	0	0	1	0
533	0	72	1.65	69.31	0	0	1	0	1	1		1	1	4.82	1	0.895277		130	362	509		-64	162	0	0	0	0	0	0	0	0	0	0	0	0	0	1
534	0	58	1.7	65.69	0	0	1	0	1	1	1	0	1	1.84	0	1.25667	158	84	482	509	49	-7	61	0	0	0	0	1	0	0	0	0	0	0	0	0	0
535	0	42	1.78	98.75	0	1	0	0	1	0	0	0	0	22.19	0	1.25667	156	92	376	403	-4	88	141	0	0	0	0	1	0							0	0
536	1	46	1.7	88.34	0	0	0	1	2	0	0	0	0	1.11	0	1.25394	140	86	406	425	42	56	16	0	0	0	0	0	0	1	0	0	0	1	1	0	0
537	0	54	1.83	83.35	0	0	0	0	2	0	0	0	0	0	0	1.2512	170	112	463	387	43	81	59	0	0	0	0	1	0	0	0	0	0	0	0	0	0
538	0	74	1.78	80.18	0	0	0	1	2	0	0	0	0	3.46	0	1.2512	212	104	430	422	56	-36	29	0	0	0	0	0	0	0	0	0	0	0	0	0	0
539	1	27	1.65	63.42	1	0	0	0	2	0	0	0	0	0	0	1.24025	150	88	416	422	25	21	20	0	0	0	0	0	0	0	0	0	0	0	0	0	0
540	1	64	1.83	127.75	0	0	1	0	1	1	1	0	0	4.96	0	1.23751		112	392	431		93	212	0	0	0	1	0	0	0	0	0	0	0	0	0	0
541	0	22	1.68	71.57	0	1	0	0	1	0	0	0	0	7.73	0	1.23477	132	92	346	427	67	92	45	0	0	0	0	0	0	0	0	0	0	0	0	0	0
542	0	71	1.78	79.28	0	0	0	1	2	1	0	0	0	5.8	0	1.21287	148	156	406	450	69	-29	-24	0	0	0	0	0	0	0	0	0	0	0	0	0	1
543	1	84	1.5	62.97	1	0	0	0	1	1	0	0	0	0	0	1.18549	118	80	368	464	14	1	16	0	0	0	0	0	0	0	0	0	0	0	0	0	0
544	1	72	1.52	56.17	0	0	1	0	2	1	0	0	0	0	0	1.18549	144	132	388	466	55	63	69	0	0	0	0	0	0	0	0	0	0	0	0	1	0
545	1	45	1.68	74.29	1	0	0	0	2	0	0	0	0	0	0	1.18549	124	80	552	426	17	39	51	0	0	0	0	0	0	0	0	0	0	0	0	0	0
546	0	31	1.73	60.25	0	0	1	0	1	1	1	1	1	0	0	1.17454	136	86	380	507	23	31	166	0	0	0	0	1	0	0	0	0	0	0	0	0	0
547	0	57	1.78	79.28	1	0	0	0	2	0	0	0	0	0	0	1.17454	182	104	476	429	44	-6	30	0	0	0	0	0	0	0	0	0	0	0	0	0	0
548	0	24	1.68	55.72	1	0	0	0	2	0	0	0	0	0	0	1.16632	120	92	322	443	75	77	15	0	0	0	1	0	0	0	0	0	0	0	0	0	0
549	0	59	1.83	82.45	0	1	0	0	1	1	0	0	0	0	0	1.15537	158	108	408	433	52	-41	19	0	0	1	0	0	0	0	0	0	0	0	0	0	0
550	0	72	1.73	80.63	0	0	1	0	1	1		0	0	2.24	0	1.13621	176	84	436	483	44	-37	46	0	0	0	0	1	0	0	0	0	0	0	0	0	0
551	0	66	1.85	62.51	0	0	1	0	1	1	1	1	0	2.37	1	0.227242	156	76	348	457	76	72	84	0	0	0	0	0	0	0	0	0	0	0	0	0	0
552	0	40	1.6	52.09	0	0	1	0	1	1	1	0	0	12.59	1	0.260096	126	140	368	504	59	59	117	0	0	0	0	0	0	0	0	0	0	0	0	1	0
553	1	49	1.6	72.93	0	0	1	0	2	0	0	0	0	0	0	1.0705	142	104	390	405	32	15	40	0	0	0	0	0	0	0	0	0	0	0	0	0	0
554	0	80	1.7	72.93	0	0	1	0	1	1	1	1	0	1.81	0	1.0705	158	112	406	401	20	-10	83	0	0	0	0	1	0	0	0	0	0	0	0	0	0
555	0	54	1.75	63.42	0	0	0	0	2	0	0	0	0	2.64	0	1.0705	184	86	420	422	80	76	63	0	0	0	0	0	0	1	0	0	0	0	1	0	0
556	0	42	1.75	63.42	0	0	1	0	1	1	0	0	0	2.22	1	0.698152	184	96	402	478	78	99	31	0	0	0	0	1	0	0	0	0	0	0	0	0	0
557	0	33	1.68	73.39	0	0	0	0	1	0	0	0	0	0	0	1.06776	160	86	362	415	70	29	26	0	0	0	0	0	0	1	0	1	0	1	0	0	0
558	1	50	1.73	94.22	1	0	0	0	2			0	0	0	0	1.04312	154	146	430	493	9	-3	67	0	0	0	0	0	0	0	0	0	0	0	0	1	0
559	1	57	1.65	85.16	0	0	1	0	1	1	1	1	1	0	0	1.02943	140	94	382	546	12	-46	139	0	1	0	0	1	0	0	0	0	0	0	0	1	0
560	0	62	1.7	104.19	0	0	1	0	2	1	1	0	0	7.39	0	1.02396	178	144	436	473	41	-33	128	0	0	0	0	0	0	0	0	0	0	0	0	1	0
561	1	57	1.63	96.04	0	0	1	0	2	1	0	0	0	0	0	1.02122	170	108	368	472	54	49	20	0	0	0	0	0	0	0	0	0	0	0	0	0	0
562	0	45	1.8	96.94	0	0	1	0	1	0	0	0	0	5.28	0	1.013	154	92	396	405	61	26	34	0	0	0	0	0	0	0	0	0	0	0	0	0	0
563	1	36	1.63	57.98	1	0	0	0	2	0	0	0	0	0.44	0	1.01027	146	88	416	425	57	61	18	0	0	0	0	0	0	0	0	0	0	0	0	0	0
564	1	61	1.52	65.69	0	0	1	0	1	1		0	1	11.5	1	0.0602327	158	80	430	505	60	-8	103	0	1	0	0	1	0	0	0	0	0	0	0	0	0
565	1	19	1.7	56.63	0	0	1	1	1	1	0	0	1	2.6	0	0.952772	122	80	314	462	75	112	41	0	0	0	0	0	0	0	0	0	0	0	0	0	0
566	1	59	1.65	58.89	1	0	0	0	2	0	0	0	0	0	0	0.950034	172	116	472	435	-14	4	22	0	0	0	0	1	0	0	0	0	0	0	0	0	0
567	1	72	1.7	89.69	1	0	0	0	2	0	0	0	0	0	0	0.936345	166	82	346	444	61	-13	36	0	0	0	0	0	0	0	0	0	0	0	0	0	0
568	1	23	1.65	67.95	1	0	0	0	2			0	0	0	0	0.930869	304	110	436	405	15	122	19	0	0	0	0	0	0	0	0	0	0	0	0	0	0
569	0	69	1.78	106.45	1	0	0	0	2	0	0	0	0	7.38	0	0.91718	148	102	420	420	49	-9	22	0	0	0	0	0	0	1	1	1	0	0	0	0	0
570	0	31	1.73	73.39	0	1	0	0	1	1	0	0	1	22.86	0	0.895277	144	94	420	443	47	63	63	0	0	1	0	0	0	0	0	0	0	0	0	0	0
571	0	61	1.78	86.98	1	0	0	0	1	0		0	0	0	0	0.887064	250	158	584	426	83	-46	41	0	0	0	0	0	0	0	0	0	0	0	0	0	1
572	1	53	1.7	84.26	1	0	0	0	2	0	0	0	0	0	0	0.870637		88	428	340	59	45	57	0	0	0	0	1	0	1	0	0	0	1	1	1	0
573	1	56	1.6	41.22	0	0	0	0	1	0	0	0	1	0	0	0.851472	136	78	384	451	77	43	69	0	1	0	0	0	0	0	0	0	0	0	0	0	0
574	1	31	1.7	55.72	0	0	1	0	1	1	0	0	0	0	0	0.848734	156	86	394	443	45	63	-49	0	0	0	0	1	0	0	0	0	0	0	0	0	0
575	1	51	1.65	81.99	0	1	0	0	1	0	0	0	0	0	0	0.835044	140	80	434	481	57	42	52	1	0	0	0	0	0	0	0	0	0	0	0	0	0
576	0	39	1.77	88	0	1	1	0	2	1		1	1	6.92	0	0.821355	124	78	282	436	48	-6	71	1	0	0	0	0	0	0	0	0	0	0	0	0	0
577	0	53	1.73	69.31	1	0	0	0	2	0	0	0	0	0	0	0.81588	160	100	442	414	56	118	47	0	0	0	0	0	0	0	0	0	0	0	0	0	1
578	1	24	1.4	81	0	0	1	0	1	1	1	0	1	11.73	0	0.810404	162	88	372	496	35	-28	32	1	0	0	0	0	0	1	1	0	0	0	1	0	0
579	0	70	1.8	74.75	0	0	1	0	2	0	0	0	0	0	0	0.796715	164	112	452	458	65	-46	-22	0	0	0	1	0	0	0	0	0	0	0	0	0	0
580	0	49	1.78	79.73	0	0	1	0	1	1		0	0	4.55	1	0.194387	224	166	440	529	61	-89	69	0	1	0	0	0	0	0	0	0	0	0	0	0	1
581	0	67	1.7	75.65	0	0	0	0	2	0	0	0	0	0	0	0.783025	156	136	432	459	49	27	7	0	0	0	0	0	0	0	0	0	0	0	0	0	1
582	0	69	1.83	81.54	0	0	1	0	1	0	0	0	0	9.9	0	0.783025	168	102	398	426	31	-45	64	0	0	0	0	0	0	0	0	0	0	0	0	0	0
583	0	63	1.9	83	0	0	0	0	1	1	0	0	0	6.15	0	0.780287	168	90	394	474	65	52	66	0	0	0	0	0	0	1	0	1	0	0	1	0	0
584	1	59	1.7	58.89	1	0	0	0	2	0	0	0	0	0	0	0.77755	154	124	422	452		150	146	0	0	0	0	0	0	0	0	0	0	0	0	0	1
585	0	48	1.73	99.21	1	0	0	0	2	0	0	0	0	0.21	0	0.76386	166	92	354	425	77	83	53	0	0	0	0	0	0	0	0	0	0	0	0	0	0
586	0	44	1.83	92.87	1	0	0	0	1	1		1	0	0	0	0.741958	114	128	416	455	10	1	5	0	0	0	0	0		0	0	0	0	0	0	0	0
587	0	64	1.8	96.94	0	0	1	0	1	1		1	0	7.7	0	0.73922		106	376	439		11	130	0	1	0	0	0		0	0	0	0	0	0	0	0
